# Supplementary material for: Transciptome analysis reveals flavonoid biosynthesis regulation and simple sequence repeats in yam (Dioscorea alata L.) tubers
Source: BMC Genomics. 2015 Apr 30;16(1):346. doi: 10.1186/s12864-015-1547-8 (PMC4415240; doi:10.1186/s12864-015-1547-8)
Supplement: Additional file 3: — KEGG pathways for the assembled yam tuber unigenes. [file 12864_2015_1547_MOESM3_ESM.xls]

## Sheet: KEEG pathways 
Additional file 3. KEGG pathways for the assembled yam tuber unigenes
ID	KEGG	#Pathway	Transcript_number	Trans_ID
1	ko00010	Glycolysis / Gluconeogenesis	375	t.Unigene000694|t.Unigene000791|t.Unigene001544|t.Unigene001545|t.Unigene002008|t.Unigene002616|t.Unigene003351|t.Unigene003938|t.Unigene004012|t.Unigene004013|t.Unigene004180|t.Unigene004181|t.Unigene004734|t.Unigene004735|t.Unigene004936|t.Unigene004937|t.Unigene005044|t.Unigene005250|t.Unigene005522|t.Unigene005523|t.Unigene005671|t.Unigene005672|t.Unigene005979|t.Unigene006151|t.Unigene006499…
2	ko00020	Citrate cycle (TCA cycle)	214	t.Unigene001544|t.Unigene001545|t.Unigene003938|t.Unigene005522|t.Unigene005523|t.Unigene008783|t.Unigene008957|t.Unigene008958|t.Unigene013831|t.Unigene013849|t.Unigene015038|t.Unigene015293|t.Unigene015410|t.Unigene015455|t.Unigene015611|t.Unigene015736|t.Unigene016545|t.Unigene016546|t.Unigene016840|t.Unigene017487|t.Unigene017807|t.Unigene017855|t.Unigene018033|t.Unigene018291|t.Unigene018359…
3	ko00030	Pentose phosphate pathway	159	t.Unigene000694|t.Unigene000862|t.Unigene001616|t.Unigene004384|t.Unigene005250|t.Unigene005671|t.Unigene005672|t.Unigene005979|t.Unigene006843|t.Unigene006844|t.Unigene006845|t.Unigene006846|t.Unigene007400|t.Unigene007975|t.Unigene008154|t.Unigene009153|t.Unigene009387|t.Unigene009390|t.Unigene009428|t.Unigene009952|t.Unigene010067|t.Unigene010141|t.Unigene012248|t.Unigene013406|t.Unigene013407…
4	ko00040	Pentose and glucuronate interconversions	80	t.Unigene000287|t.Unigene000737|t.Unigene001835|t.Unigene004160|t.Unigene004807|t.Unigene007623|t.Unigene007624|t.Unigene007902|t.Unigene007903|t.Unigene007975|t.Unigene011488|t.Unigene012967|t.Unigene012968|t.Unigene013958|t.Unigene014718|t.Unigene015278|t.Unigene015591|t.Unigene015654|t.Unigene018179|t.Unigene020364|t.Unigene020368|t.Unigene020369|t.Unigene021639|t.Unigene021738|t.Unigene021751…
5	ko00051	Fructose and mannose metabolism	173	t.Unigene000694|t.Unigene002135|t.Unigene002136|t.Unigene002753|t.Unigene004111|t.Unigene004236|t.Unigene004243|t.Unigene005470|t.Unigene006499|t.Unigene006843|t.Unigene006844|t.Unigene006845|t.Unigene006846|t.Unigene006880|t.Unigene008375|t.Unigene008376|t.Unigene009428|t.Unigene009810|t.Unigene009811|t.Unigene009812|t.Unigene009815|t.Unigene009816|t.Unigene011578|t.Unigene011579|t.Unigene011902…
6	ko00052	Galactose metabolism	136	t.Unigene000694|t.Unigene001273|t.Unigene001274|t.Unigene001416|t.Unigene004807|t.Unigene005077|t.Unigene005078|t.Unigene006499|t.Unigene006659|t.Unigene006843|t.Unigene006844|t.Unigene006845|t.Unigene006846|t.Unigene006946|t.Unigene006947|t.Unigene007456|t.Unigene011902|t.Unigene011903|t.Unigene012601|t.Unigene012603|t.Unigene013626|t.Unigene013630|t.Unigene013958|t.Unigene015051|t.Unigene015885…
7	ko00053	Ascorbate and aldarate metabolism	71	t.Unigene003893|t.Unigene004356|t.Unigene004357|t.Unigene009862|t.Unigene011368|t.Unigene011369|t.Unigene011370|t.Unigene011371|t.Unigene012212|t.Unigene014718|t.Unigene015330|t.Unigene015507|t.Unigene015591|t.Unigene015654|t.Unigene018179|t.Unigene019589|t.Unigene020003|t.Unigene021567|t.Unigene021751|t.Unigene021771|t.Unigene022072|t.Unigene022329|t.Unigene022357|t.Unigene022674|t.Unigene023110…
8	ko00061	Fatty acid biosynthesis	68	t.Unigene000958|t.Unigene000961|t.Unigene006011|t.Unigene006012|t.Unigene010634|t.Unigene010829|t.Unigene010830|t.Unigene014399|t.Unigene015110|t.Unigene015835|t.Unigene015938|t.Unigene018685|t.Unigene019061|t.Unigene019415|t.Unigene019416|t.Unigene019417|t.Unigene019418|t.Unigene019419|t.Unigene019942|t.Unigene019943|t.Unigene020095|t.Unigene020152|t.Unigene022151|t.Unigene022275|t.Unigene022296…
9	ko00062	Fatty acid elongation in mitochondria	27	t.Unigene004234|t.Unigene005106|t.Unigene007044|t.Unigene012838|t.Unigene014962|t.Unigene024407|t.Unigene025017|t.Unigene035481|t.Unigene038792|t.Unigene048565|t.Unigene049099|t.Unigene059955|t.Unigene060042|t.Unigene071537|t.Unigene073215|t.Unigene078484|t.Unigene080796|t.Unigene080848|t.Unigene087341|t.Unigene094792|t.Unigene099204|t.Unigene101997|t.Unigene106165|t.Unigene113332|t.Unigene115411…
10	ko00071	Fatty acid metabolism	148	t.Unigene005106|t.Unigene006069|t.Unigene006070|t.Unigene014069|t.Unigene014754|t.Unigene015490|t.Unigene015654|t.Unigene016072|t.Unigene018218|t.Unigene018969|t.Unigene020609|t.Unigene021465|t.Unigene021751|t.Unigene021771|t.Unigene021994|t.Unigene022155|t.Unigene022285|t.Unigene022674|t.Unigene024407|t.Unigene024866|t.Unigene025017|t.Unigene025256|t.Unigene026006|t.Unigene026163|t.Unigene026811…
11	ko00072	Synthesis and degradation of ketone bodies	31	t.Unigene002276|t.Unigene002277|t.Unigene008310|t.Unigene008311|t.Unigene014807|t.Unigene015405|t.Unigene018969|t.Unigene021899|t.Unigene028179|t.Unigene032316|t.Unigene032317|t.Unigene034549|t.Unigene037546|t.Unigene038328|t.Unigene044628|t.Unigene045944|t.Unigene047206|t.Unigene059991|t.Unigene073451|t.Unigene078012|t.Unigene079394|t.Unigene080112|t.Unigene082486|t.Unigene086114|t.Unigene086536…
12	ko00100	Steroid biosynthesis	55	t.Unigene003550|t.Unigene005247|t.Unigene009241|t.Unigene011490|t.Unigene011494|t.Unigene014094|t.Unigene015316|t.Unigene015317|t.Unigene015437|t.Unigene015470|t.Unigene015966|t.Unigene017622|t.Unigene018316|t.Unigene018357|t.Unigene018932|t.Unigene021884|t.Unigene022582|t.Unigene027629|t.Unigene028378|t.Unigene028890|t.Unigene028891|t.Unigene028892|t.Unigene029815|t.Unigene037097|t.Unigene045126…
13	ko00120	Primary bile acid biosynthesis	20	t.Unigene026087|t.Unigene026465|t.Unigene031740|t.Unigene034193|t.Unigene036289|t.Unigene038634|t.Unigene041160|t.Unigene045317|t.Unigene048533|t.Unigene053794|t.Unigene056840|t.Unigene061852|t.Unigene061853|t.Unigene081644|t.Unigene081731|t.Unigene083082|t.Unigene084657|t.Unigene111076|t.Unigene111477|t.Unigene112184
14	ko00130	Ubiquinone and other terpenoid-quinone biosynthesis	63	t.Unigene000104|t.Unigene000105|t.Unigene000583|t.Unigene001178|t.Unigene001876|t.Unigene002140|t.Unigene002141|t.Unigene003536|t.Unigene004643|t.Unigene005540|t.Unigene005626|t.Unigene005900|t.Unigene006103|t.Unigene008738|t.Unigene008739|t.Unigene010629|t.Unigene010630|t.Unigene011625|t.Unigene012736|t.Unigene012739|t.Unigene012741|t.Unigene013873|t.Unigene016092|t.Unigene018411|t.Unigene018412…
15	ko00140	Steroid hormone biosynthesis	23	t.Unigene017427|t.Unigene039665|t.Unigene039667|t.Unigene051898|t.Unigene053651|t.Unigene053652|t.Unigene054739|t.Unigene056840|t.Unigene058886|t.Unigene061873|t.Unigene079194|t.Unigene079552|t.Unigene079641|t.Unigene084657|t.Unigene084774|t.Unigene087334|t.Unigene088634|t.Unigene088833|t.Unigene096211|t.Unigene100816|t.Unigene106609|t.Unigene109392|t.Unigene114832
16	ko00190	Oxidative phosphorylation	361	t.Unigene000170|t.Unigene000267|t.Unigene000319|t.Unigene000320|t.Unigene000519|t.Unigene000520|t.Unigene000521|t.Unigene000522|t.Unigene000807|t.Unigene001065|t.Unigene001066|t.Unigene001068|t.Unigene001674|t.Unigene001816|t.Unigene001971|t.Unigene002024|t.Unigene002865|t.Unigene003048|t.Unigene003049|t.Unigene003465|t.Unigene003466|t.Unigene003467|t.Unigene003500|t.Unigene003895|t.Unigene004338…
17	ko00195	Photosynthesis	44	t.Unigene001065|t.Unigene001066|t.Unigene001068|t.Unigene001516|t.Unigene001517|t.Unigene001519|t.Unigene002102|t.Unigene004338|t.Unigene004914|t.Unigene005597|t.Unigene005598|t.Unigene006494|t.Unigene008600|t.Unigene013056|t.Unigene013812|t.Unigene020059|t.Unigene020171|t.Unigene021690|t.Unigene022837|t.Unigene023016|t.Unigene025144|t.Unigene026957|t.Unigene027103|t.Unigene029781|t.Unigene029991…
18	ko00196	Photosynthesis - antenna proteins	7	t.Unigene027136|t.Unigene030729|t.Unigene046166|t.Unigene056957|t.Unigene056958|t.Unigene062274|t.Unigene062275
19	ko00230	Purine metabolism	438	t.Unigene000603|t.Unigene000664|t.Unigene000669|t.Unigene000791|t.Unigene000905|t.Unigene000906|t.Unigene001170|t.Unigene002458|t.Unigene002515|t.Unigene002616|t.Unigene002723|t.Unigene002724|t.Unigene003490|t.Unigene003499|t.Unigene004384|t.Unigene004419|t.Unigene004734|t.Unigene004735|t.Unigene004936|t.Unigene004937|t.Unigene006187|t.Unigene006448|t.Unigene006449|t.Unigene006541|t.Unigene006774…
20	ko00232	Caffeine metabolism	14	t.Unigene010689|t.Unigene019216|t.Unigene025999|t.Unigene027101|t.Unigene038770|t.Unigene047382|t.Unigene059105|t.Unigene059909|t.Unigene067596|t.Unigene072316|t.Unigene080716|t.Unigene084477|t.Unigene087837|t.Unigene105946
21	ko00240	Pyrimidine metabolism	329	t.Unigene000242|t.Unigene000484|t.Unigene000485|t.Unigene000664|t.Unigene000669|t.Unigene000905|t.Unigene000906|t.Unigene001170|t.Unigene002458|t.Unigene002723|t.Unigene002724|t.Unigene002729|t.Unigene002730|t.Unigene003354|t.Unigene003490|t.Unigene003499|t.Unigene003782|t.Unigene003783|t.Unigene004394|t.Unigene004434|t.Unigene004435|t.Unigene004963|t.Unigene005254|t.Unigene005255|t.Unigene005770…
22	ko00250	Alanine, aspartate and glutamate metabolism	147	t.Unigene000374|t.Unigene000544|t.Unigene000603|t.Unigene001362|t.Unigene001363|t.Unigene002191|t.Unigene002192|t.Unigene002199|t.Unigene002200|t.Unigene002515|t.Unigene003112|t.Unigene003115|t.Unigene003118|t.Unigene003119|t.Unigene003123|t.Unigene006401|t.Unigene008673|t.Unigene009436|t.Unigene011679|t.Unigene012611|t.Unigene012612|t.Unigene013488|t.Unigene015281|t.Unigene015643|t.Unigene016060…
23	ko00253	Tetracycline biosynthesis	9	t.Unigene015938|t.Unigene018685|t.Unigene028287|t.Unigene030380|t.Unigene042176|t.Unigene057761|t.Unigene063342|t.Unigene089153|t.Unigene104425
24	ko00260	Glycine, serine and threonine metabolism	133	t.Unigene000650|t.Unigene000651|t.Unigene001297|t.Unigene001298|t.Unigene003013|t.Unigene003015|t.Unigene003312|t.Unigene003313|t.Unigene004708|t.Unigene005522|t.Unigene005523|t.Unigene006274|t.Unigene010709|t.Unigene012135|t.Unigene013823|t.Unigene013930|t.Unigene014698|t.Unigene014992|t.Unigene016040|t.Unigene016103|t.Unigene016840|t.Unigene016983|t.Unigene017129|t.Unigene017598|t.Unigene018002…
25	ko00270	Cysteine and methionine metabolism	189	t.Unigene000374|t.Unigene001770|t.Unigene002488|t.Unigene002697|t.Unigene003280|t.Unigene003385|t.Unigene003451|t.Unigene004407|t.Unigene005499|t.Unigene005540|t.Unigene007374|t.Unigene007561|t.Unigene008540|t.Unigene010419|t.Unigene010420|t.Unigene010744|t.Unigene010745|t.Unigene011601|t.Unigene011602|t.Unigene011603|t.Unigene011604|t.Unigene011605|t.Unigene013823|t.Unigene014063|t.Unigene014485…
26	ko00280	Valine, leucine and isoleucine degradation	174	t.Unigene000430|t.Unigene000431|t.Unigene000844|t.Unigene002201|t.Unigene002202|t.Unigene002203|t.Unigene002276|t.Unigene002277|t.Unigene002672|t.Unigene002673|t.Unigene004263|t.Unigene005106|t.Unigene005481|t.Unigene005482|t.Unigene005522|t.Unigene005523|t.Unigene005658|t.Unigene005659|t.Unigene008310|t.Unigene008311|t.Unigene014451|t.Unigene014452|t.Unigene014807|t.Unigene014943|t.Unigene015405…
27	ko00281	Geraniol degradation	15	t.Unigene002276|t.Unigene002277|t.Unigene008310|t.Unigene008311|t.Unigene014807|t.Unigene015405|t.Unigene021899|t.Unigene038328|t.Unigene047827|t.Unigene060042|t.Unigene073451|t.Unigene085365|t.Unigene087341|t.Unigene115411|t.Unigene116114
28	ko00290	Valine, leucine and isoleucine biosynthesis	78	t.Unigene001859|t.Unigene001860|t.Unigene003938|t.Unigene005359|t.Unigene007481|t.Unigene008586|t.Unigene011850|t.Unigene012590|t.Unigene012591|t.Unigene012592|t.Unigene012593|t.Unigene013670|t.Unigene013849|t.Unigene014943|t.Unigene015293|t.Unigene015540|t.Unigene016545|t.Unigene016546|t.Unigene017436|t.Unigene018670|t.Unigene019348|t.Unigene019724|t.Unigene019902|t.Unigene020534|t.Unigene020599…
29	ko00300	Lysine biosynthesis	41	t.Unigene013624|t.Unigene013625|t.Unigene013627|t.Unigene015805|t.Unigene016040|t.Unigene019691|t.Unigene020048|t.Unigene020049|t.Unigene020050|t.Unigene020389|t.Unigene020390|t.Unigene020681|t.Unigene021877|t.Unigene024964|t.Unigene027722|t.Unigene029415|t.Unigene030899|t.Unigene034277|t.Unigene046210|t.Unigene052574|t.Unigene054237|t.Unigene057901|t.Unigene060010|t.Unigene066197|t.Unigene071983…
30	ko00310	Lysine degradation	142	t.Unigene001211|t.Unigene001796|t.Unigene006024|t.Unigene007067|t.Unigene009957|t.Unigene009959|t.Unigene010831|t.Unigene012324|t.Unigene012772|t.Unigene012881|t.Unigene013822|t.Unigene014069|t.Unigene015335|t.Unigene015654|t.Unigene015736|t.Unigene016748|t.Unigene018969|t.Unigene021692|t.Unigene021736|t.Unigene021751|t.Unigene021771|t.Unigene022674|t.Unigene024407|t.Unigene024649|t.Unigene024866…
31	ko00311	Penicillin and cephalosporin biosynthesis	1	t.Unigene049648
32	ko00330	Arginine and proline metabolism	237	t.Unigene000169|t.Unigene000374|t.Unigene000495|t.Unigene001032|t.Unigene002297|t.Unigene002298|t.Unigene002488|t.Unigene002573|t.Unigene002574|t.Unigene003280|t.Unigene004168|t.Unigene005358|t.Unigene006101|t.Unigene006401|t.Unigene007975|t.Unigene008004|t.Unigene008673|t.Unigene009701|t.Unigene010419|t.Unigene010420|t.Unigene011679|t.Unigene012611|t.Unigene012612|t.Unigene012765|t.Unigene012766…
33	ko00340	Histidine metabolism	70	t.Unigene002242|t.Unigene002244|t.Unigene002543|t.Unigene007290|t.Unigene007295|t.Unigene007297|t.Unigene013295|t.Unigene013296|t.Unigene015654|t.Unigene015779|t.Unigene019399|t.Unigene020021|t.Unigene020022|t.Unigene021751|t.Unigene021771|t.Unigene022003|t.Unigene022026|t.Unigene022674|t.Unigene024866|t.Unigene025525|t.Unigene026006|t.Unigene026339|t.Unigene026682|t.Unigene027722|t.Unigene027896…
34	ko00350	Tyrosine metabolism	96	t.Unigene000374|t.Unigene001297|t.Unigene001298|t.Unigene002235|t.Unigene002242|t.Unigene002244|t.Unigene002543|t.Unigene004015|t.Unigene005540|t.Unigene007290|t.Unigene007295|t.Unigene007297|t.Unigene013295|t.Unigene013296|t.Unigene015024|t.Unigene016958|t.Unigene018218|t.Unigene019198|t.Unigene019399|t.Unigene019986|t.Unigene020609|t.Unigene021591|t.Unigene021994|t.Unigene022026|t.Unigene022155…
35	ko00360	Phenylalanine metabolism	126	t.Unigene000374|t.Unigene001297|t.Unigene001298|t.Unigene004643|t.Unigene005540|t.Unigene008913|t.Unigene008914|t.Unigene011676|t.Unigene011678|t.Unigene014932|t.Unigene015262|t.Unigene015311|t.Unigene015567|t.Unigene015570|t.Unigene015748|t.Unigene016092|t.Unigene016936|t.Unigene017096|t.Unigene018003|t.Unigene018952|t.Unigene019198|t.Unigene019318|t.Unigene019986|t.Unigene020254|t.Unigene020688…
36	ko00361	Chlorocyclohexane and chlorobenzene degradation	7	t.Unigene001852|t.Unigene022311|t.Unigene038748|t.Unigene041354|t.Unigene061617|t.Unigene092272|t.Unigene120646
37	ko00362	Benzoate degradation	38	t.Unigene005106|t.Unigene014069|t.Unigene018969|t.Unigene022285|t.Unigene022375|t.Unigene024407|t.Unigene025017|t.Unigene025256|t.Unigene028179|t.Unigene032197|t.Unigene037546|t.Unigene038792|t.Unigene045944|t.Unigene047206|t.Unigene048565|t.Unigene049099|t.Unigene059955|t.Unigene065100|t.Unigene068285|t.Unigene073215|t.Unigene073584|t.Unigene077471|t.Unigene077887|t.Unigene078012|t.Unigene080796…
38	ko00363	Bisphenol degradation	80	t.Unigene000532|t.Unigene001803|t.Unigene002765|t.Unigene003571|t.Unigene004072|t.Unigene004102|t.Unigene004112|t.Unigene006282|t.Unigene007951|t.Unigene008313|t.Unigene008386|t.Unigene008779|t.Unigene009203|t.Unigene012186|t.Unigene012187|t.Unigene014354|t.Unigene014712|t.Unigene015302|t.Unigene015678|t.Unigene015679|t.Unigene015680|t.Unigene016069|t.Unigene016177|t.Unigene018083|t.Unigene018353…
39	ko00364	Fluorobenzoate degradation	3	t.Unigene022311|t.Unigene038748|t.Unigene092272
40	ko00380	Tryptophan metabolism	118	t.Unigene006351|t.Unigene006352|t.Unigene007787|t.Unigene009067|t.Unigene009068|t.Unigene011516|t.Unigene011517|t.Unigene013666|t.Unigene013667|t.Unigene014069|t.Unigene015376|t.Unigene015654|t.Unigene016133|t.Unigene018969|t.Unigene019441|t.Unigene021692|t.Unigene021751|t.Unigene021771|t.Unigene022340|t.Unigene022674|t.Unigene024407|t.Unigene024649|t.Unigene024866|t.Unigene025017|t.Unigene025256…
41	ko00400	Phenylalanine, tyrosine and tryptophan biosynthesis	80	t.Unigene000091|t.Unigene000374|t.Unigene001052|t.Unigene002821|t.Unigene002824|t.Unigene004042|t.Unigene004092|t.Unigene004319|t.Unigene005186|t.Unigene005540|t.Unigene006274|t.Unigene006464|t.Unigene006465|t.Unigene006799|t.Unigene009294|t.Unigene011575|t.Unigene011576|t.Unigene011813|t.Unigene012374|t.Unigene012378|t.Unigene012382|t.Unigene014259|t.Unigene014262|t.Unigene014286|t.Unigene014781…
42	ko00410	beta-Alanine metabolism	98	t.Unigene000242|t.Unigene001297|t.Unigene001298|t.Unigene002191|t.Unigene002192|t.Unigene002488|t.Unigene003280|t.Unigene006355|t.Unigene006356|t.Unigene010172|t.Unigene010173|t.Unigene010419|t.Unigene010420|t.Unigene010714|t.Unigene010715|t.Unigene015654|t.Unigene016072|t.Unigene016567|t.Unigene019296|t.Unigene019770|t.Unigene021591|t.Unigene021751|t.Unigene021771|t.Unigene022674|t.Unigene024407…
43	ko00430	Taurine and hypotaurine metabolism	41	t.Unigene002191|t.Unigene002192|t.Unigene009672|t.Unigene009747|t.Unigene009748|t.Unigene010010|t.Unigene013260|t.Unigene013261|t.Unigene016567|t.Unigene019296|t.Unigene020263|t.Unigene022872|t.Unigene027456|t.Unigene027895|t.Unigene028274|t.Unigene029086|t.Unigene038574|t.Unigene053794|t.Unigene057096|t.Unigene057097|t.Unigene060613|t.Unigene060651|t.Unigene060900|t.Unigene060901|t.Unigene061852…
44	ko00440	Phosphonate and phosphinate metabolism	25	t.Unigene002735|t.Unigene002736|t.Unigene002737|t.Unigene002738|t.Unigene008566|t.Unigene008567|t.Unigene015256|t.Unigene015819|t.Unigene016509|t.Unigene020893|t.Unigene021686|t.Unigene025520|t.Unigene026654|t.Unigene042478|t.Unigene042479|t.Unigene046197|t.Unigene047764|t.Unigene049498|t.Unigene055604|t.Unigene056071|t.Unigene060470|t.Unigene070295|t.Unigene084771|t.Unigene120665|t.Unigene120708
45	ko00450	Selenocompound metabolism	67	t.Unigene003354|t.Unigene010297|t.Unigene010452|t.Unigene010453|t.Unigene014485|t.Unigene015400|t.Unigene015650|t.Unigene017811|t.Unigene021354|t.Unigene021553|t.Unigene021617|t.Unigene021814|t.Unigene022856|t.Unigene023259|t.Unigene023431|t.Unigene024052|t.Unigene024980|t.Unigene027156|t.Unigene029567|t.Unigene029616|t.Unigene036906|t.Unigene041414|t.Unigene042014|t.Unigene044226|t.Unigene046723…
46	ko00460	Cyanoamino acid metabolism	69	t.Unigene006470|t.Unigene006471|t.Unigene008458|t.Unigene008459|t.Unigene008540|t.Unigene009006|t.Unigene013260|t.Unigene013261|t.Unigene014698|t.Unigene015820|t.Unigene017129|t.Unigene020263|t.Unigene020942|t.Unigene021069|t.Unigene021428|t.Unigene021449|t.Unigene021668|t.Unigene021836|t.Unigene022087|t.Unigene022855|t.Unigene023099|t.Unigene026237|t.Unigene026802|t.Unigene027456|t.Unigene028332…
47	ko00471	D-Glutamine and D-glutamate metabolism	24	t.Unigene006497|t.Unigene011882|t.Unigene011884|t.Unigene011888|t.Unigene011889|t.Unigene012611|t.Unigene012612|t.Unigene019352|t.Unigene054485|t.Unigene059898|t.Unigene065647|t.Unigene065648|t.Unigene065649|t.Unigene071173|t.Unigene073810|t.Unigene088182|t.Unigene089721|t.Unigene093849|t.Unigene101095|t.Unigene101868|t.Unigene107608|t.Unigene114204|t.Unigene115043|t.Unigene120356
48	ko00480	Glutathione metabolism	189	t.Unigene000268|t.Unigene002488|t.Unigene003280|t.Unigene004356|t.Unigene004357|t.Unigene004479|t.Unigene004480|t.Unigene005514|t.Unigene005515|t.Unigene009331|t.Unigene009334|t.Unigene009825|t.Unigene009826|t.Unigene009862|t.Unigene010419|t.Unigene010420|t.Unigene011368|t.Unigene011369|t.Unigene011370|t.Unigene011371|t.Unigene012248|t.Unigene013157|t.Unigene013158|t.Unigene013260|t.Unigene013261…
49	ko00500	Starch and sucrose metabolism	314	t.Unigene000287|t.Unigene000658|t.Unigene000923|t.Unigene000984|t.Unigene000985|t.Unigene002014|t.Unigene002015|t.Unigene002150|t.Unigene002395|t.Unigene002396|t.Unigene002399|t.Unigene002668|t.Unigene002722|t.Unigene002949|t.Unigene003464|t.Unigene003652|t.Unigene003653|t.Unigene003667|t.Unigene003668|t.Unigene003709|t.Unigene003737|t.Unigene003771|t.Unigene003973|t.Unigene004184|t.Unigene004807…
50	ko00510	N-Glycan biosynthesis	143	t.Unigene000153|t.Unigene000329|t.Unigene000330|t.Unigene001299|t.Unigene001300|t.Unigene001301|t.Unigene003377|t.Unigene005113|t.Unigene005138|t.Unigene006962|t.Unigene006963|t.Unigene006964|t.Unigene006965|t.Unigene007661|t.Unigene008640|t.Unigene008642|t.Unigene009628|t.Unigene009934|t.Unigene009935|t.Unigene010684|t.Unigene010732|t.Unigene010733|t.Unigene011150|t.Unigene011245|t.Unigene011246…
51	ko00511	Other glycan degradation	53	t.Unigene000563|t.Unigene000564|t.Unigene001273|t.Unigene001274|t.Unigene001289|t.Unigene001290|t.Unigene006107|t.Unigene006108|t.Unigene007169|t.Unigene008862|t.Unigene008863|t.Unigene010746|t.Unigene010747|t.Unigene015885|t.Unigene015886|t.Unigene016118|t.Unigene018961|t.Unigene025238|t.Unigene026097|t.Unigene028068|t.Unigene028122|t.Unigene037825|t.Unigene039430|t.Unigene039760|t.Unigene042713…
52	ko00512	Mucin type O-Glycan biosynthesis	15	t.Unigene035775|t.Unigene038310|t.Unigene040179|t.Unigene041694|t.Unigene042095|t.Unigene042096|t.Unigene043588|t.Unigene053384|t.Unigene053386|t.Unigene081764|t.Unigene085941|t.Unigene089430|t.Unigene110909|t.Unigene114411|t.Unigene115171
53	ko00513	Various types of N-glycan biosynthesis	105	t.Unigene000329|t.Unigene000330|t.Unigene001299|t.Unigene001300|t.Unigene001301|t.Unigene002680|t.Unigene003377|t.Unigene005113|t.Unigene006962|t.Unigene006963|t.Unigene006964|t.Unigene006965|t.Unigene007661|t.Unigene009628|t.Unigene009934|t.Unigene009935|t.Unigene010684|t.Unigene010732|t.Unigene010733|t.Unigene011150|t.Unigene011440|t.Unigene011441|t.Unigene011442|t.Unigene011648|t.Unigene012573…
54	ko00514	Other types of O-glycan biosynthesis	33	t.Unigene012439|t.Unigene012440|t.Unigene013890|t.Unigene016748|t.Unigene030002|t.Unigene034518|t.Unigene035613|t.Unigene041093|t.Unigene042906|t.Unigene044482|t.Unigene045505|t.Unigene046623|t.Unigene046624|t.Unigene047542|t.Unigene051393|t.Unigene068691|t.Unigene070875|t.Unigene070876|t.Unigene082117|t.Unigene084051|t.Unigene087334|t.Unigene088634|t.Unigene089623|t.Unigene094392|t.Unigene095955…
55	ko00520	Amino sugar and nucleotide sugar metabolism	283	t.Unigene000300|t.Unigene000563|t.Unigene000564|t.Unigene000658|t.Unigene000923|t.Unigene000984|t.Unigene000985|t.Unigene001289|t.Unigene001290|t.Unigene002395|t.Unigene002396|t.Unigene002399|t.Unigene002722|t.Unigene002753|t.Unigene002949|t.Unigene002957|t.Unigene002958|t.Unigene003652|t.Unigene003653|t.Unigene003667|t.Unigene003668|t.Unigene003709|t.Unigene003737|t.Unigene003771|t.Unigene003973…
56	ko00521	Streptomycin biosynthesis	46	t.Unigene006499|t.Unigene011902|t.Unigene011903|t.Unigene013936|t.Unigene018028|t.Unigene019081|t.Unigene021437|t.Unigene022552|t.Unigene025296|t.Unigene028013|t.Unigene028839|t.Unigene029130|t.Unigene031071|t.Unigene033875|t.Unigene041960|t.Unigene042863|t.Unigene043237|t.Unigene043238|t.Unigene045400|t.Unigene045654|t.Unigene055033|t.Unigene055690|t.Unigene057514|t.Unigene057687|t.Unigene066705…
57	ko00523	Polyketide sugar unit biosynthesis	2	t.Unigene027391|t.Unigene114493
58	ko00531	Glycosaminoglycan degradation	38	t.Unigene000563|t.Unigene000564|t.Unigene001273|t.Unigene001274|t.Unigene001289|t.Unigene001290|t.Unigene004252|t.Unigene007169|t.Unigene015885|t.Unigene015886|t.Unigene026097|t.Unigene028122|t.Unigene028491|t.Unigene028896|t.Unigene030389|t.Unigene032264|t.Unigene039760|t.Unigene050061|t.Unigene050579|t.Unigene050915|t.Unigene054628|t.Unigene055929|t.Unigene055930|t.Unigene059845|t.Unigene067660…
59	ko00532	Glycosaminoglycan biosynthesis - chondroitin sulfate	8	t.Unigene037585|t.Unigene046864|t.Unigene080317|t.Unigene080932|t.Unigene100803|t.Unigene100857|t.Unigene101425|t.Unigene109667
60	ko00533	Glycosaminoglycan biosynthesis - keratan sulfate	9	t.Unigene042095|t.Unigene042096|t.Unigene044482|t.Unigene052773|t.Unigene053232|t.Unigene077201|t.Unigene082117|t.Unigene082614|t.Unigene107092
61	ko00534	Glycosaminoglycan biosynthesis - heparan sulfate	7	t.Unigene025847|t.Unigene032557|t.Unigene032984|t.Unigene078656|t.Unigene080331|t.Unigene098721|t.Unigene100171
62	ko00540	Lipopolysaccharide biosynthesis	16	t.Unigene007315|t.Unigene007316|t.Unigene007317|t.Unigene009716|t.Unigene015577|t.Unigene019639|t.Unigene027050|t.Unigene028045|t.Unigene028960|t.Unigene055774|t.Unigene055775|t.Unigene061988|t.Unigene065163|t.Unigene067882|t.Unigene068299|t.Unigene072393
63	ko00550	Peptidoglycan biosynthesis	22	t.Unigene004157|t.Unigene004225|t.Unigene006368|t.Unigene006497|t.Unigene008471|t.Unigene009486|t.Unigene009487|t.Unigene009488|t.Unigene009489|t.Unigene009490|t.Unigene009491|t.Unigene011882|t.Unigene011884|t.Unigene011888|t.Unigene011889|t.Unigene019352|t.Unigene021880|t.Unigene028530|t.Unigene029415|t.Unigene030899|t.Unigene061602|t.Unigene063718
64	ko00561	Glycerolipid metabolism	122	t.Unigene000399|t.Unigene004902|t.Unigene007600|t.Unigene007601|t.Unigene011478|t.Unigene011479|t.Unigene012601|t.Unigene012603|t.Unigene015051|t.Unigene015053|t.Unigene015224|t.Unigene015557|t.Unigene015654|t.Unigene015752|t.Unigene017784|t.Unigene018476|t.Unigene018848|t.Unigene018912|t.Unigene019162|t.Unigene019975|t.Unigene021470|t.Unigene021572|t.Unigene021685|t.Unigene021751|t.Unigene021771…
65	ko00562	Inositol phosphate metabolism	188	t.Unigene001699|t.Unigene001701|t.Unigene003270|t.Unigene003271|t.Unigene003272|t.Unigene003543|t.Unigene003545|t.Unigene003551|t.Unigene003552|t.Unigene004725|t.Unigene004727|t.Unigene005170|t.Unigene005240|t.Unigene005753|t.Unigene005754|t.Unigene006036|t.Unigene006037|t.Unigene006038|t.Unigene006313|t.Unigene006314|t.Unigene007281|t.Unigene008375|t.Unigene008376|t.Unigene008587|t.Unigene010355…
66	ko00563	Glycosylphosphatidylinositol(GPI)-anchor biosynthesis	55	t.Unigene000372|t.Unigene004940|t.Unigene004941|t.Unigene005058|t.Unigene005059|t.Unigene007057|t.Unigene007058|t.Unigene010367|t.Unigene010368|t.Unigene010369|t.Unigene010370|t.Unigene012872|t.Unigene012873|t.Unigene012874|t.Unigene012875|t.Unigene012876|t.Unigene012877|t.Unigene018292|t.Unigene024818|t.Unigene027971|t.Unigene028009|t.Unigene028730|t.Unigene028925|t.Unigene029210|t.Unigene030199…
67	ko00564	Glycerophospholipid metabolism	222	t.Unigene000366|t.Unigene000367|t.Unigene000399|t.Unigene000573|t.Unigene000574|t.Unigene001582|t.Unigene001583|t.Unigene001699|t.Unigene001701|t.Unigene001990|t.Unigene002484|t.Unigene002485|t.Unigene002646|t.Unigene002735|t.Unigene002736|t.Unigene002737|t.Unigene002738|t.Unigene003543|t.Unigene003545|t.Unigene004725|t.Unigene004727|t.Unigene004902|t.Unigene005170|t.Unigene005537|t.Unigene005589…
68	ko00565	Ether lipid metabolism	90	t.Unigene000366|t.Unigene000367|t.Unigene001699|t.Unigene001701|t.Unigene001990|t.Unigene002484|t.Unigene002485|t.Unigene002735|t.Unigene002736|t.Unigene002737|t.Unigene002738|t.Unigene003543|t.Unigene003545|t.Unigene004725|t.Unigene004727|t.Unigene005170|t.Unigene005537|t.Unigene008602|t.Unigene008603|t.Unigene015264|t.Unigene015819|t.Unigene016509|t.Unigene017665|t.Unigene017666|t.Unigene017976…
69	ko00590	Arachidonic acid metabolism	75	t.Unigene000788|t.Unigene000789|t.Unigene013260|t.Unigene013261|t.Unigene013858|t.Unigene013965|t.Unigene013966|t.Unigene015696|t.Unigene017281|t.Unigene017976|t.Unigene018669|t.Unigene020263|t.Unigene022579|t.Unigene025805|t.Unigene026127|t.Unigene026525|t.Unigene026707|t.Unigene027201|t.Unigene027456|t.Unigene028890|t.Unigene028891|t.Unigene028892|t.Unigene029086|t.Unigene030501|t.Unigene033029…
70	ko00591	Linoleic acid metabolism	27	t.Unigene001255|t.Unigene002839|t.Unigene002840|t.Unigene006823|t.Unigene006824|t.Unigene017976|t.Unigene018669|t.Unigene025805|t.Unigene026127|t.Unigene028890|t.Unigene028891|t.Unigene028892|t.Unigene051898|t.Unigene056339|t.Unigene056705|t.Unigene058278|t.Unigene058279|t.Unigene058280|t.Unigene067648|t.Unigene067649|t.Unigene067650|t.Unigene067651|t.Unigene070654|t.Unigene070921|t.Unigene087934…
71	ko00592	alpha-Linolenic acid metabolism	58	t.Unigene001255|t.Unigene002839|t.Unigene002840|t.Unigene002851|t.Unigene004137|t.Unigene006069|t.Unigene006070|t.Unigene006823|t.Unigene006824|t.Unigene012551|t.Unigene012553|t.Unigene014756|t.Unigene015619|t.Unigene016183|t.Unigene017976|t.Unigene019488|t.Unigene019858|t.Unigene019859|t.Unigene020421|t.Unigene025297|t.Unigene025805|t.Unigene026661|t.Unigene028233|t.Unigene028890|t.Unigene028891…
72	ko00600	Sphingolipid metabolism	79	t.Unigene001273|t.Unigene001274|t.Unigene006892|t.Unigene006893|t.Unigene008651|t.Unigene011249|t.Unigene012562|t.Unigene012563|t.Unigene012565|t.Unigene012601|t.Unigene012603|t.Unigene012715|t.Unigene012716|t.Unigene012717|t.Unigene012718|t.Unigene012719|t.Unigene014788|t.Unigene015051|t.Unigene015885|t.Unigene015886|t.Unigene015939|t.Unigene015940|t.Unigene015941|t.Unigene016020|t.Unigene016118…
73	ko00601	Glycosphingolipid biosynthesis - lacto and neolacto series	9	t.Unigene044482|t.Unigene051062|t.Unigene082117|t.Unigene082614|t.Unigene083361|t.Unigene090965|t.Unigene095377|t.Unigene107092|t.Unigene113719
74	ko00603	Glycosphingolipid biosynthesis - globo series	21	t.Unigene000563|t.Unigene000564|t.Unigene001289|t.Unigene001290|t.Unigene007169|t.Unigene012601|t.Unigene012603|t.Unigene015051|t.Unigene021921|t.Unigene026097|t.Unigene028122|t.Unigene039760|t.Unigene042095|t.Unigene042096|t.Unigene050579|t.Unigene066873|t.Unigene084014|t.Unigene087756|t.Unigene093218|t.Unigene109361|t.Unigene120503
75	ko00604	Glycosphingolipid biosynthesis - ganglio series	23	t.Unigene000563|t.Unigene000564|t.Unigene001273|t.Unigene001274|t.Unigene001289|t.Unigene001290|t.Unigene007169|t.Unigene015885|t.Unigene015886|t.Unigene024727|t.Unigene026097|t.Unigene028122|t.Unigene039760|t.Unigene042095|t.Unigene042096|t.Unigene050579|t.Unigene050915|t.Unigene059845|t.Unigene087756|t.Unigene109361|t.Unigene115504|t.Unigene117687|t.Unigene120503
76	ko00620	Pyruvate metabolism	280	t.Unigene000129|t.Unigene000791|t.Unigene001544|t.Unigene001545|t.Unigene001782|t.Unigene001784|t.Unigene001859|t.Unigene001860|t.Unigene002046|t.Unigene002047|t.Unigene002616|t.Unigene003938|t.Unigene004505|t.Unigene004506|t.Unigene004734|t.Unigene004735|t.Unigene004936|t.Unigene004937|t.Unigene005359|t.Unigene005522|t.Unigene005523|t.Unigene005967|t.Unigene008577|t.Unigene008578|t.Unigene008957…
77	ko00621	Dioxin degradation	3	t.Unigene073584|t.Unigene077471|t.Unigene077887
78	ko00622	Xylene degradation	3	t.Unigene073584|t.Unigene077471|t.Unigene077887
79	ko00623	Toluene degradation	4	t.Unigene022311|t.Unigene038748|t.Unigene052024|t.Unigene092272
80	ko00624	Polycyclic aromatic hydrocarbon degradation	93	t.Unigene000532|t.Unigene001803|t.Unigene001852|t.Unigene002242|t.Unigene002244|t.Unigene002543|t.Unigene002765|t.Unigene003571|t.Unigene004072|t.Unigene004102|t.Unigene004112|t.Unigene006282|t.Unigene007290|t.Unigene007295|t.Unigene007297|t.Unigene007951|t.Unigene008313|t.Unigene008779|t.Unigene009203|t.Unigene012186|t.Unigene012187|t.Unigene013295|t.Unigene013296|t.Unigene014354|t.Unigene014712…
81	ko00625	Chloroalkane and chloroalkene degradation	44	t.Unigene015654|t.Unigene018218|t.Unigene020609|t.Unigene021751|t.Unigene021994|t.Unigene022155|t.Unigene022674|t.Unigene024866|t.Unigene026006|t.Unigene027192|t.Unigene031179|t.Unigene042227|t.Unigene044165|t.Unigene050835|t.Unigene050876|t.Unigene050877|t.Unigene054991|t.Unigene055418|t.Unigene055419|t.Unigene055952|t.Unigene056272|t.Unigene057701|t.Unigene058343|t.Unigene061734|t.Unigene066179…
82	ko00626	Naphthalene degradation	29	t.Unigene018218|t.Unigene020609|t.Unigene021994|t.Unigene022155|t.Unigene027192|t.Unigene031179|t.Unigene042227|t.Unigene044165|t.Unigene047827|t.Unigene050835|t.Unigene054991|t.Unigene055418|t.Unigene055419|t.Unigene055952|t.Unigene056272|t.Unigene058343|t.Unigene061734|t.Unigene066179|t.Unigene068406|t.Unigene073370|t.Unigene073584|t.Unigene077471|t.Unigene077887|t.Unigene080155|t.Unigene081514…
83	ko00627	Aminobenzoate degradation	98	t.Unigene000532|t.Unigene001803|t.Unigene002765|t.Unigene003571|t.Unigene004072|t.Unigene004102|t.Unigene004112|t.Unigene006282|t.Unigene007951|t.Unigene008313|t.Unigene008386|t.Unigene008779|t.Unigene009203|t.Unigene010378|t.Unigene012186|t.Unigene012187|t.Unigene014354|t.Unigene014712|t.Unigene015302|t.Unigene015678|t.Unigene015679|t.Unigene015680|t.Unigene016069|t.Unigene016177|t.Unigene018083…
84	ko00630	Glyoxylate and dicarboxylate metabolism	112	t.Unigene005986|t.Unigene007975|t.Unigene011935|t.Unigene013831|t.Unigene015410|t.Unigene015455|t.Unigene017807|t.Unigene018969|t.Unigene020247|t.Unigene021253|t.Unigene021953|t.Unigene021974|t.Unigene023347|t.Unigene023933|t.Unigene025000|t.Unigene025093|t.Unigene025261|t.Unigene025673|t.Unigene026603|t.Unigene026617|t.Unigene027947|t.Unigene028179|t.Unigene028386|t.Unigene028615|t.Unigene030145…
85	ko00640	Propanoate metabolism	151	t.Unigene001784|t.Unigene001852|t.Unigene010714|t.Unigene010715|t.Unigene015654|t.Unigene015938|t.Unigene016072|t.Unigene017964|t.Unigene018685|t.Unigene018969|t.Unigene020142|t.Unigene020152|t.Unigene021751|t.Unigene021771|t.Unigene021857|t.Unigene021969|t.Unigene022674|t.Unigene024407|t.Unigene024866|t.Unigene025017|t.Unigene025284|t.Unigene026006|t.Unigene026034|t.Unigene026163|t.Unigene026202…
86	ko00643	Styrene degradation	11	t.Unigene002235|t.Unigene004015|t.Unigene016958|t.Unigene022663|t.Unigene056539|t.Unigene056540|t.Unigene056796|t.Unigene057982|t.Unigene066538|t.Unigene107903|t.Unigene117960
87	ko00650	Butanoate metabolism	89	t.Unigene001784|t.Unigene002191|t.Unigene002192|t.Unigene002276|t.Unigene002277|t.Unigene003938|t.Unigene008310|t.Unigene008311|t.Unigene013849|t.Unigene014807|t.Unigene015293|t.Unigene015405|t.Unigene016545|t.Unigene016546|t.Unigene016567|t.Unigene017964|t.Unigene018969|t.Unigene019296|t.Unigene019724|t.Unigene019902|t.Unigene020599|t.Unigene021899|t.Unigene022375|t.Unigene024407|t.Unigene024459…
88	ko00660	C5-Branched dibasic acid metabolism	6	t.Unigene020534|t.Unigene020599|t.Unigene024459|t.Unigene027174|t.Unigene031330|t.Unigene062424
89	ko00670	One carbon pool by folate	80	t.Unigene000484|t.Unigene000485|t.Unigene001933|t.Unigene001934|t.Unigene008060|t.Unigene010411|t.Unigene010412|t.Unigene010413|t.Unigene010414|t.Unigene010415|t.Unigene010416|t.Unigene010709|t.Unigene014698|t.Unigene016972|t.Unigene017032|t.Unigene017129|t.Unigene018433|t.Unigene021449|t.Unigene022855|t.Unigene024790|t.Unigene025525|t.Unigene026237|t.Unigene026622|t.Unigene026972|t.Unigene028397…
90	ko00680	Methane metabolism	223	t.Unigene000694|t.Unigene000872|t.Unigene000873|t.Unigene002670|t.Unigene002671|t.Unigene004012|t.Unigene004013|t.Unigene006431|t.Unigene006843|t.Unigene006844|t.Unigene006845|t.Unigene006846|t.Unigene007787|t.Unigene011676|t.Unigene011678|t.Unigene012135|t.Unigene013406|t.Unigene013407|t.Unigene013831|t.Unigene014609|t.Unigene014698|t.Unigene014932|t.Unigene016884|t.Unigene017096|t.Unigene017129…
91	ko00710	Carbon fixation in photosynthetic organisms	184	t.Unigene000544|t.Unigene000791|t.Unigene001544|t.Unigene001545|t.Unigene001616|t.Unigene002046|t.Unigene002047|t.Unigene002616|t.Unigene004505|t.Unigene004506|t.Unigene004734|t.Unigene004735|t.Unigene004936|t.Unigene004937|t.Unigene007862|t.Unigene008245|t.Unigene008375|t.Unigene008376|t.Unigene008577|t.Unigene008578|t.Unigene009153|t.Unigene009387|t.Unigene009390|t.Unigene009428|t.Unigene009952…
92	ko00720	Carbon fixation pathways in prokaryotes	113	t.Unigene008783|t.Unigene013831|t.Unigene015410|t.Unigene015455|t.Unigene015938|t.Unigene016884|t.Unigene017855|t.Unigene018231|t.Unigene018291|t.Unigene018359|t.Unigene018685|t.Unigene018969|t.Unigene019322|t.Unigene021253|t.Unigene021266|t.Unigene021663|t.Unigene021749|t.Unigene021876|t.Unigene022493|t.Unigene023196|t.Unigene023381|t.Unigene025284|t.Unigene025439|t.Unigene025681|t.Unigene026617…
93	ko00730	Thiamine metabolism	18	t.Unigene009828|t.Unigene009829|t.Unigene017811|t.Unigene024709|t.Unigene027453|t.Unigene028704|t.Unigene029486|t.Unigene036014|t.Unigene056422|t.Unigene063335|t.Unigene063336|t.Unigene066118|t.Unigene066119|t.Unigene100877|t.Unigene101183|t.Unigene114461|t.Unigene115510|t.Unigene117866
94	ko00740	Riboflavin metabolism	24	t.Unigene006604|t.Unigene009101|t.Unigene018308|t.Unigene020081|t.Unigene025915|t.Unigene027960|t.Unigene030929|t.Unigene036297|t.Unigene047684|t.Unigene051036|t.Unigene051037|t.Unigene054555|t.Unigene065962|t.Unigene065963|t.Unigene070304|t.Unigene070306|t.Unigene086057|t.Unigene094379|t.Unigene101843|t.Unigene107462|t.Unigene112686|t.Unigene116367|t.Unigene116854|t.Unigene117394
95	ko00750	Vitamin B6 metabolism	16	t.Unigene003013|t.Unigene003015|t.Unigene004708|t.Unigene007238|t.Unigene007239|t.Unigene008469|t.Unigene012135|t.Unigene021919|t.Unigene027412|t.Unigene049136|t.Unigene054342|t.Unigene063577|t.Unigene063578|t.Unigene063580|t.Unigene065646|t.Unigene084833
96	ko00760	Nicotinate and nicotinamide metabolism	60	t.Unigene005563|t.Unigene005564|t.Unigene008830|t.Unigene009632|t.Unigene010641|t.Unigene010642|t.Unigene011297|t.Unigene011298|t.Unigene018436|t.Unigene019572|t.Unigene021404|t.Unigene021485|t.Unigene022424|t.Unigene022632|t.Unigene025485|t.Unigene027261|t.Unigene027926|t.Unigene028820|t.Unigene028829|t.Unigene033116|t.Unigene033812|t.Unigene042694|t.Unigene045343|t.Unigene045678|t.Unigene049560…
97	ko00770	Pantothenate and CoA biosynthesis	59	t.Unigene000242|t.Unigene004589|t.Unigene004590|t.Unigene006355|t.Unigene006356|t.Unigene008727|t.Unigene008729|t.Unigene009756|t.Unigene010172|t.Unigene010173|t.Unigene010512|t.Unigene011850|t.Unigene014943|t.Unigene015540|t.Unigene015593|t.Unigene018279|t.Unigene019348|t.Unigene020599|t.Unigene021265|t.Unigene021536|t.Unigene024459|t.Unigene025341|t.Unigene027174|t.Unigene028737|t.Unigene028738…
98	ko00780	Biotin metabolism	7	t.Unigene015504|t.Unigene019602|t.Unigene020587|t.Unigene038604|t.Unigene042781|t.Unigene069342|t.Unigene118535
99	ko00785	Lipoic acid metabolism	5	t.Unigene019456|t.Unigene027899|t.Unigene028136|t.Unigene063590|t.Unigene065473
100	ko00790	Folate biosynthesis	59	t.Unigene000484|t.Unigene003212|t.Unigene003213|t.Unigene003214|t.Unigene003215|t.Unigene003690|t.Unigene007508|t.Unigene007509|t.Unigene009085|t.Unigene009086|t.Unigene009398|t.Unigene009400|t.Unigene010412|t.Unigene010414|t.Unigene010416|t.Unigene011474|t.Unigene013750|t.Unigene013751|t.Unigene013752|t.Unigene013753|t.Unigene013754|t.Unigene013756|t.Unigene013758|t.Unigene013759|t.Unigene013760…
101	ko00830	Retinol metabolism	73	t.Unigene018078|t.Unigene018218|t.Unigene018423|t.Unigene018669|t.Unigene020609|t.Unigene021994|t.Unigene022155|t.Unigene025999|t.Unigene026127|t.Unigene026415|t.Unigene027101|t.Unigene027192|t.Unigene027201|t.Unigene030501|t.Unigene031179|t.Unigene037675|t.Unigene038770|t.Unigene039382|t.Unigene039383|t.Unigene041661|t.Unigene042227|t.Unigene043555|t.Unigene044165|t.Unigene048977|t.Unigene050835…
102	ko00860	Porphyrin and chlorophyll metabolism	129	t.Unigene000394|t.Unigene000650|t.Unigene000651|t.Unigene001016|t.Unigene002865|t.Unigene003323|t.Unigene003324|t.Unigene004478|t.Unigene005248|t.Unigene005249|t.Unigene005449|t.Unigene005722|t.Unigene007319|t.Unigene011019|t.Unigene011020|t.Unigene011021|t.Unigene011022|t.Unigene011235|t.Unigene011236|t.Unigene012287|t.Unigene012288|t.Unigene013326|t.Unigene014893|t.Unigene015438|t.Unigene015544…
103	ko00900	Terpenoid backbone biosynthesis	78	t.Unigene000963|t.Unigene000964|t.Unigene001746|t.Unigene002754|t.Unigene002755|t.Unigene002756|t.Unigene002757|t.Unigene002758|t.Unigene003355|t.Unigene003707|t.Unigene005136|t.Unigene005700|t.Unigene006213|t.Unigene006214|t.Unigene009175|t.Unigene010202|t.Unigene010476|t.Unigene012794|t.Unigene014659|t.Unigene015058|t.Unigene015340|t.Unigene015422|t.Unigene015469|t.Unigene015717|t.Unigene017443…
104	ko00901	Indole alkaloid biosynthesis	2	t.Unigene039370|t.Unigene095303
105	ko00902	Monoterpenoid biosynthesis	5	t.Unigene016007|t.Unigene027550|t.Unigene030290|t.Unigene071607|t.Unigene089229
106	ko00903	Limonene and pinene degradation	90	t.Unigene000532|t.Unigene001803|t.Unigene002765|t.Unigene003571|t.Unigene004072|t.Unigene004102|t.Unigene004112|t.Unigene006282|t.Unigene007951|t.Unigene008313|t.Unigene008779|t.Unigene009203|t.Unigene012186|t.Unigene012187|t.Unigene014354|t.Unigene014712|t.Unigene015302|t.Unigene015654|t.Unigene015678|t.Unigene015679|t.Unigene015680|t.Unigene016069|t.Unigene016177|t.Unigene018083|t.Unigene018353…
107	ko00904	Diterpenoid biosynthesis	14	t.Unigene010161|t.Unigene010162|t.Unigene011793|t.Unigene014645|t.Unigene021822|t.Unigene028409|t.Unigene040163|t.Unigene041332|t.Unigene044407|t.Unigene066335|t.Unigene092537|t.Unigene115122|t.Unigene119054|t.Unigene120639
108	ko00905	Brassinosteroid biosynthesis	19	t.Unigene000135|t.Unigene000714|t.Unigene000760|t.Unigene000761|t.Unigene003965|t.Unigene009655|t.Unigene009656|t.Unigene009657|t.Unigene009658|t.Unigene013955|t.Unigene013956|t.Unigene014655|t.Unigene015671|t.Unigene042550|t.Unigene049970|t.Unigene061501|t.Unigene065004|t.Unigene080734|t.Unigene095011
109	ko00906	Carotenoid biosynthesis	28	t.Unigene000853|t.Unigene002305|t.Unigene002306|t.Unigene005837|t.Unigene005838|t.Unigene010164|t.Unigene010302|t.Unigene019261|t.Unigene021555|t.Unigene026040|t.Unigene028277|t.Unigene028735|t.Unigene028846|t.Unigene029411|t.Unigene041843|t.Unigene053628|t.Unigene062245|t.Unigene064394|t.Unigene066362|t.Unigene066767|t.Unigene067195|t.Unigene067536|t.Unigene067537|t.Unigene067538|t.Unigene068675…
110	ko00908	Zeatin biosynthesis	27	t.Unigene000050|t.Unigene001294|t.Unigene004029|t.Unigene004030|t.Unigene010044|t.Unigene010045|t.Unigene016179|t.Unigene017221|t.Unigene021589|t.Unigene025756|t.Unigene028100|t.Unigene028177|t.Unigene031050|t.Unigene031110|t.Unigene038347|t.Unigene045947|t.Unigene052678|t.Unigene060674|t.Unigene060675|t.Unigene062675|t.Unigene065362|t.Unigene065994|t.Unigene065995|t.Unigene072062|t.Unigene103318…
111	ko00910	Nitrogen metabolism	91	t.Unigene001362|t.Unigene001363|t.Unigene002108|t.Unigene002109|t.Unigene002199|t.Unigene002200|t.Unigene003112|t.Unigene003115|t.Unigene003118|t.Unigene003119|t.Unigene003123|t.Unigene003702|t.Unigene008004|t.Unigene008673|t.Unigene009109|t.Unigene009112|t.Unigene010709|t.Unigene011935|t.Unigene012611|t.Unigene012612|t.Unigene013488|t.Unigene013888|t.Unigene015570|t.Unigene015650|t.Unigene015748…
112	ko00920	Sulfur metabolism	53	t.Unigene005499|t.Unigene008540|t.Unigene010297|t.Unigene010744|t.Unigene010745|t.Unigene012542|t.Unigene012543|t.Unigene012544|t.Unigene012545|t.Unigene012546|t.Unigene012547|t.Unigene012548|t.Unigene015314|t.Unigene015650|t.Unigene017427|t.Unigene017806|t.Unigene019861|t.Unigene020188|t.Unigene021814|t.Unigene026344|t.Unigene028931|t.Unigene029823|t.Unigene035712|t.Unigene037585|t.Unigene048917…
113	ko00930	Caprolactam degradation	23	t.Unigene018476|t.Unigene021973|t.Unigene024407|t.Unigene025017|t.Unigene027974|t.Unigene031470|t.Unigene031471|t.Unigene032127|t.Unigene055473|t.Unigene059955|t.Unigene060042|t.Unigene064262|t.Unigene073215|t.Unigene080796|t.Unigene087341|t.Unigene091094|t.Unigene094792|t.Unigene099204|t.Unigene101997|t.Unigene106165|t.Unigene113332|t.Unigene115411|t.Unigene119490
114	ko00940	Phenylpropanoid biosynthesis	143	t.Unigene000163|t.Unigene002049|t.Unigene004643|t.Unigene005902|t.Unigene006470|t.Unigene006471|t.Unigene008458|t.Unigene008459|t.Unigene008913|t.Unigene008914|t.Unigene009006|t.Unigene011676|t.Unigene011678|t.Unigene014932|t.Unigene015262|t.Unigene015311|t.Unigene015567|t.Unigene015570|t.Unigene015748|t.Unigene015820|t.Unigene016092|t.Unigene016099|t.Unigene016936|t.Unigene017004|t.Unigene017096…
115	ko00941	Flavonoid biosynthesis	61	t.Unigene000163|t.Unigene000611|t.Unigene002908|t.Unigene002909|t.Unigene003987|t.Unigene004018|t.Unigene004195|t.Unigene005154|t.Unigene005902|t.Unigene008913|t.Unigene008914|t.Unigene009831|t.Unigene010867|t.Unigene014794|t.Unigene014971|t.Unigene015262|t.Unigene015311|t.Unigene015567|t.Unigene015971|t.Unigene016099|t.Unigene016936|t.Unigene017610|t.Unigene017716|t.Unigene019278|t.Unigene019318…
116	ko00942	Anthocyanin biosynthesis	1	t.Unigene061166
117	ko00944	Flavone and flavonol biosynthesis	25	t.Unigene000611|t.Unigene001973|t.Unigene001974|t.Unigene004018|t.Unigene010867|t.Unigene011466|t.Unigene014794|t.Unigene015002|t.Unigene021140|t.Unigene022603|t.Unigene023230|t.Unigene023458|t.Unigene025092|t.Unigene028054|t.Unigene028055|t.Unigene029464|t.Unigene032264|t.Unigene043834|t.Unigene061247|t.Unigene065894|t.Unigene065895|t.Unigene065896|t.Unigene067246|t.Unigene067247|t.Unigene067248
118	ko00945	Stilbenoid, diarylheptanoid and gingerol biosynthesis	104	t.Unigene000163|t.Unigene000532|t.Unigene001803|t.Unigene002765|t.Unigene003571|t.Unigene004072|t.Unigene004102|t.Unigene004112|t.Unigene005902|t.Unigene006282|t.Unigene007951|t.Unigene008313|t.Unigene008779|t.Unigene008913|t.Unigene008914|t.Unigene009203|t.Unigene012186|t.Unigene012187|t.Unigene014354|t.Unigene014712|t.Unigene015262|t.Unigene015302|t.Unigene015311|t.Unigene015567|t.Unigene015678…
119	ko00960	Tropane, piperidine and pyridine alkaloid biosynthesis	32	t.Unigene001297|t.Unigene001298|t.Unigene005540|t.Unigene007934|t.Unigene007935|t.Unigene020651|t.Unigene021591|t.Unigene022026|t.Unigene022293|t.Unigene022398|t.Unigene024067|t.Unigene026794|t.Unigene028537|t.Unigene028754|t.Unigene032743|t.Unigene036335|t.Unigene036899|t.Unigene041100|t.Unigene049018|t.Unigene050491|t.Unigene050492|t.Unigene065358|t.Unigene065401|t.Unigene066769|t.Unigene067266…
120	ko00966	Glucosinolate biosynthesis	2	t.Unigene022340|t.Unigene089494
121	ko00970	Aminoacyl-tRNA biosynthesis	250	t.Unigene000517|t.Unigene000518|t.Unigene001329|t.Unigene002247|t.Unigene002906|t.Unigene002907|t.Unigene002943|t.Unigene002944|t.Unigene003190|t.Unigene003223|t.Unigene003224|t.Unigene003511|t.Unigene003817|t.Unigene003818|t.Unigene004964|t.Unigene006351|t.Unigene006352|t.Unigene006977|t.Unigene006978|t.Unigene007030|t.Unigene007031|t.Unigene007384|t.Unigene007481|t.Unigene007529|t.Unigene009067…
122	ko00980	Metabolism of xenobiotics by cytochrome P450	105	t.Unigene000268|t.Unigene004479|t.Unigene004480|t.Unigene006754|t.Unigene009331|t.Unigene009334|t.Unigene013327|t.Unigene013328|t.Unigene014657|t.Unigene016990|t.Unigene017293|t.Unigene017294|t.Unigene018218|t.Unigene018669|t.Unigene019157|t.Unigene020454|t.Unigene020609|t.Unigene020735|t.Unigene021994|t.Unigene022155|t.Unigene025434|t.Unigene026127|t.Unigene026349|t.Unigene027192|t.Unigene027201…
123	ko00982	Drug metabolism - cytochrome P450	119	t.Unigene000268|t.Unigene000872|t.Unigene000873|t.Unigene002670|t.Unigene002671|t.Unigene004479|t.Unigene004480|t.Unigene006431|t.Unigene009331|t.Unigene009334|t.Unigene013327|t.Unigene013328|t.Unigene014609|t.Unigene014657|t.Unigene016990|t.Unigene017699|t.Unigene018218|t.Unigene018669|t.Unigene019157|t.Unigene020428|t.Unigene020454|t.Unigene020609|t.Unigene020735|t.Unigene021994|t.Unigene022155…
124	ko00983	Drug metabolism - other enzymes	75	t.Unigene000242|t.Unigene004394|t.Unigene006355|t.Unigene006356|t.Unigene006398|t.Unigene006399|t.Unigene010172|t.Unigene010173|t.Unigene010689|t.Unigene017344|t.Unigene019732|t.Unigene019733|t.Unigene019734|t.Unigene020739|t.Unigene021196|t.Unigene021691|t.Unigene025507|t.Unigene025999|t.Unigene026038|t.Unigene026259|t.Unigene027101|t.Unigene029509|t.Unigene029551|t.Unigene030435|t.Unigene032264…
125	ko01040	Biosynthesis of unsaturated fatty acids	65	t.Unigene000912|t.Unigene000958|t.Unigene000961|t.Unigene006011|t.Unigene006012|t.Unigene006069|t.Unigene006070|t.Unigene007740|t.Unigene010703|t.Unigene011952|t.Unigene014399|t.Unigene015835|t.Unigene019415|t.Unigene019416|t.Unigene019417|t.Unigene019418|t.Unigene019419|t.Unigene020095|t.Unigene022151|t.Unigene022285|t.Unigene028233|t.Unigene028406|t.Unigene028542|t.Unigene030393|t.Unigene032197…
126	ko01053	Biosynthesis of siderophore group nonribosomal peptides	6	t.Unigene000104|t.Unigene000105|t.Unigene013873|t.Unigene018411|t.Unigene018412|t.Unigene120956
127	ko01100	Metabolic pathways	4064	t.Unigene000091|t.Unigene000104|t.Unigene000105|t.Unigene000153|t.Unigene000169|t.Unigene000242|t.Unigene000267|t.Unigene000287|t.Unigene000300|t.Unigene000329|t.Unigene000330|t.Unigene000366|t.Unigene000367|t.Unigene000372|t.Unigene000374|t.Unigene000399|t.Unigene000430|t.Unigene000431|t.Unigene000484|t.Unigene000485|t.Unigene000495|t.Unigene000532|t.Unigene000544|t.Unigene000563|t.Unigene000564…
				t.Unigene046209|t.Unigene046210|t.Unigene046212|t.Unigene046214|t.Unigene046229|t.Unigene046268|t.Unigene046269|t.Unigene046287|t.Unigene046289|t.Unigene046379|t.Unigene046425|t.Unigene046489|t.Unigene046621|t.Unigene046669|t.Unigene046670|t.Unigene046730|t.Unigene046731|t.Unigene046735|t.Unigene046736|t.Unigene046808|t.Unigene046864|t.Unigene046916|t.Unigene046984|t.Unigene047092|t.Unigene047104…
128	ko01110	Biosynthesis of secondary metabolites	1687	t.Unigene000091|t.Unigene000104|t.Unigene000105|t.Unigene000135|t.Unigene000163|t.Unigene000169|t.Unigene000374|t.Unigene000532|t.Unigene000583|t.Unigene000603|t.Unigene000611|t.Unigene000694|t.Unigene000714|t.Unigene000760|t.Unigene000761|t.Unigene000791|t.Unigene000853|t.Unigene000862|t.Unigene000963|t.Unigene000964|t.Unigene001052|t.Unigene001178|t.Unigene001297|t.Unigene001298|t.Unigene001362…
129	ko01120	Microbial metabolism in diverse environments	1020	t.Unigene000532|t.Unigene000544|t.Unigene000694|t.Unigene000791|t.Unigene000862|t.Unigene000872|t.Unigene000873|t.Unigene001362|t.Unigene001363|t.Unigene001544|t.Unigene001545|t.Unigene001616|t.Unigene001803|t.Unigene001852|t.Unigene002008|t.Unigene002046|t.Unigene002047|t.Unigene002199|t.Unigene002200|t.Unigene002235|t.Unigene002242|t.Unigene002244|t.Unigene002543|t.Unigene002616|t.Unigene002670…
130	ko02010	ABC transporters	139	t.Unigene004652|t.Unigene004653|t.Unigene005081|t.Unigene005323|t.Unigene007882|t.Unigene008864|t.Unigene008865|t.Unigene008912|t.Unigene009064|t.Unigene009405|t.Unigene011746|t.Unigene011747|t.Unigene013262|t.Unigene013263|t.Unigene013450|t.Unigene015826|t.Unigene015911|t.Unigene016426|t.Unigene016631|t.Unigene019689|t.Unigene020085|t.Unigene025193|t.Unigene025815|t.Unigene028989|t.Unigene029629…
131	ko02020	Two-component system	33	t.Unigene000304|t.Unigene009492|t.Unigene018969|t.Unigene022060|t.Unigene022185|t.Unigene028179|t.Unigene029929|t.Unigene030993|t.Unigene031799|t.Unigene035126|t.Unigene037546|t.Unigene044978|t.Unigene045944|t.Unigene047206|t.Unigene047492|t.Unigene052130|t.Unigene057272|t.Unigene059304|t.Unigene066297|t.Unigene069200|t.Unigene073655|t.Unigene078012|t.Unigene079229|t.Unigene082688|t.Unigene085385…
132	ko02030	Bacterial chemotaxis	1	t.Unigene079664
133	ko02040	Flagellar assembly	1	t.Unigene044978
134	ko02060	Phosphotransferase system (PTS)	4	t.Unigene042527|t.Unigene078205|t.Unigene084967|t.Unigene088796
135	ko03008	Ribosome biogenesis in eukaryotes	290	t.Unigene000799|t.Unigene000800|t.Unigene000801|t.Unigene000803|t.Unigene000804|t.Unigene001447|t.Unigene003917|t.Unigene004120|t.Unigene005546|t.Unigene005763|t.Unigene005764|t.Unigene006450|t.Unigene006451|t.Unigene007568|t.Unigene009017|t.Unigene009018|t.Unigene009043|t.Unigene009045|t.Unigene009137|t.Unigene009336|t.Unigene010394|t.Unigene010395|t.Unigene010396|t.Unigene010397|t.Unigene010398…
136	ko03010	Ribosome	629	t.Unigene000004|t.Unigene000075|t.Unigene000258|t.Unigene000660|t.Unigene000661|t.Unigene000662|t.Unigene000663|t.Unigene000665|t.Unigene000666|t.Unigene000667|t.Unigene000668|t.Unigene000806|t.Unigene000910|t.Unigene001067|t.Unigene001596|t.Unigene001604|t.Unigene001615|t.Unigene001656|t.Unigene001709|t.Unigene001799|t.Unigene001822|t.Unigene002172|t.Unigene002349|t.Unigene002454|t.Unigene002455…
137	ko03013	RNA transport	678	t.Unigene000065|t.Unigene000741|t.Unigene000799|t.Unigene000800|t.Unigene000801|t.Unigene000803|t.Unigene000804|t.Unigene001205|t.Unigene001576|t.Unigene001635|t.Unigene001714|t.Unigene003094|t.Unigene003096|t.Unigene003098|t.Unigene003294|t.Unigene003333|t.Unigene003530|t.Unigene003537|t.Unigene003655|t.Unigene004009|t.Unigene004011|t.Unigene004170|t.Unigene004208|t.Unigene004472|t.Unigene004697…
138	ko03015	mRNA surveillance pathway	390	t.Unigene000168|t.Unigene001247|t.Unigene001610|t.Unigene001626|t.Unigene001635|t.Unigene002380|t.Unigene002564|t.Unigene002565|t.Unigene002951|t.Unigene002952|t.Unigene002974|t.Unigene002975|t.Unigene003294|t.Unigene003530|t.Unigene003537|t.Unigene003655|t.Unigene003867|t.Unigene004046|t.Unigene004208|t.Unigene004472|t.Unigene004618|t.Unigene004619|t.Unigene004949|t.Unigene005067|t.Unigene005068…
139	ko03018	RNA degradation	328	t.Unigene000313|t.Unigene000797|t.Unigene000798|t.Unigene000950|t.Unigene001093|t.Unigene001094|t.Unigene001170|t.Unigene001447|t.Unigene003023|t.Unigene003453|t.Unigene003454|t.Unigene003455|t.Unigene003537|t.Unigene004012|t.Unigene004013|t.Unigene004332|t.Unigene004333|t.Unigene004334|t.Unigene004568|t.Unigene004866|t.Unigene006289|t.Unigene006290|t.Unigene006890|t.Unigene006891|t.Unigene008073…
140	ko03022	Basal transcription factors	150	t.Unigene001089|t.Unigene001153|t.Unigene001155|t.Unigene001251|t.Unigene001744|t.Unigene001788|t.Unigene001981|t.Unigene003220|t.Unigene003221|t.Unigene003960|t.Unigene004158|t.Unigene005472|t.Unigene006653|t.Unigene007660|t.Unigene008028|t.Unigene009141|t.Unigene009382|t.Unigene010223|t.Unigene010224|t.Unigene010225|t.Unigene010226|t.Unigene010329|t.Unigene010330|t.Unigene011843|t.Unigene011845…
141	ko03030	DNA replication	122	t.Unigene003490|t.Unigene003499|t.Unigene005613|t.Unigene005614|t.Unigene006448|t.Unigene006449|t.Unigene007095|t.Unigene007096|t.Unigene008306|t.Unigene008307|t.Unigene008990|t.Unigene010020|t.Unigene010021|t.Unigene010672|t.Unigene012763|t.Unigene013204|t.Unigene013205|t.Unigene013814|t.Unigene015088|t.Unigene015113|t.Unigene015565|t.Unigene015827|t.Unigene015848|t.Unigene016035|t.Unigene017005…
142	ko03040	Spliceosome	687	t.Unigene000410|t.Unigene000951|t.Unigene001008|t.Unigene001009|t.Unigene001205|t.Unigene001635|t.Unigene001766|t.Unigene001767|t.Unigene002082|t.Unigene002182|t.Unigene002183|t.Unigene003023|t.Unigene003262|t.Unigene003263|t.Unigene003294|t.Unigene003333|t.Unigene003369|t.Unigene003370|t.Unigene003631|t.Unigene003632|t.Unigene003650|t.Unigene003651|t.Unigene003655|t.Unigene003780|t.Unigene003781…
143	ko03050	Proteasome	219	t.Unigene002773|t.Unigene003982|t.Unigene004182|t.Unigene005002|t.Unigene007199|t.Unigene007736|t.Unigene009078|t.Unigene012686|t.Unigene012687|t.Unigene012688|t.Unigene012689|t.Unigene012690|t.Unigene015080|t.Unigene015106|t.Unigene015568|t.Unigene016668|t.Unigene017480|t.Unigene017730|t.Unigene017848|t.Unigene017849|t.Unigene018590|t.Unigene018600|t.Unigene018824|t.Unigene018918|t.Unigene019159…
144	ko03060	Protein export	132	t.Unigene000712|t.Unigene000713|t.Unigene001120|t.Unigene001121|t.Unigene001425|t.Unigene001426|t.Unigene001427|t.Unigene001428|t.Unigene001429|t.Unigene001430|t.Unigene001431|t.Unigene003674|t.Unigene005882|t.Unigene006628|t.Unigene006629|t.Unigene006630|t.Unigene007078|t.Unigene007463|t.Unigene007464|t.Unigene007465|t.Unigene008749|t.Unigene010018|t.Unigene011910|t.Unigene011911|t.Unigene013638…
145	ko03070	Bacterial secretion system	44	t.Unigene001120|t.Unigene001121|t.Unigene001425|t.Unigene001426|t.Unigene001427|t.Unigene001428|t.Unigene001429|t.Unigene001430|t.Unigene001431|t.Unigene006628|t.Unigene006629|t.Unigene006630|t.Unigene007463|t.Unigene007464|t.Unigene007465|t.Unigene008749|t.Unigene013638|t.Unigene013639|t.Unigene013640|t.Unigene013641|t.Unigene013642|t.Unigene013643|t.Unigene013644|t.Unigene013645|t.Unigene013646…
146	ko03320	PPAR signaling pathway	143	t.Unigene003698|t.Unigene003699|t.Unigene004838|t.Unigene006069|t.Unigene006070|t.Unigene007897|t.Unigene008957|t.Unigene008958|t.Unigene009035|t.Unigene009036|t.Unigene009037|t.Unigene009038|t.Unigene012477|t.Unigene015038|t.Unigene015381|t.Unigene015382|t.Unigene015490|t.Unigene016072|t.Unigene016976|t.Unigene017065|t.Unigene017942|t.Unigene018080|t.Unigene021465|t.Unigene021729|t.Unigene021856…
147	ko03410	Base excision repair	108	t.Unigene002088|t.Unigene002424|t.Unigene002425|t.Unigene003806|t.Unigene003807|t.Unigene004068|t.Unigene004429|t.Unigene004884|t.Unigene005503|t.Unigene005613|t.Unigene005614|t.Unigene006179|t.Unigene006180|t.Unigene006275|t.Unigene006323|t.Unigene006448|t.Unigene006449|t.Unigene007095|t.Unigene007096|t.Unigene007278|t.Unigene007279|t.Unigene007762|t.Unigene008581|t.Unigene009466|t.Unigene009467…
148	ko03420	Nucleotide excision repair	157	t.Unigene005472|t.Unigene005613|t.Unigene005614|t.Unigene006448|t.Unigene006449|t.Unigene006752|t.Unigene007095|t.Unigene007096|t.Unigene007306|t.Unigene007307|t.Unigene010020|t.Unigene010021|t.Unigene010223|t.Unigene010224|t.Unigene010225|t.Unigene010226|t.Unigene013204|t.Unigene013205|t.Unigene013814|t.Unigene015088|t.Unigene015191|t.Unigene015319|t.Unigene015551|t.Unigene015827|t.Unigene015848…
149	ko03430	Mismatch repair	107	t.Unigene005095|t.Unigene005096|t.Unigene005613|t.Unigene005614|t.Unigene006448|t.Unigene006449|t.Unigene007381|t.Unigene007382|t.Unigene008620|t.Unigene009739|t.Unigene009740|t.Unigene010020|t.Unigene010021|t.Unigene012576|t.Unigene012577|t.Unigene012579|t.Unigene012891|t.Unigene013204|t.Unigene013205|t.Unigene013495|t.Unigene013496|t.Unigene013814|t.Unigene015694|t.Unigene015827|t.Unigene015848…
150	ko03440	Homologous recombination	124	t.Unigene000793|t.Unigene003356|t.Unigene003357|t.Unigene003358|t.Unigene004881|t.Unigene006243|t.Unigene006244|t.Unigene006448|t.Unigene006449|t.Unigene006920|t.Unigene006921|t.Unigene007095|t.Unigene007096|t.Unigene007412|t.Unigene007413|t.Unigene007414|t.Unigene007415|t.Unigene009544|t.Unigene009545|t.Unigene009546|t.Unigene009547|t.Unigene011530|t.Unigene011531|t.Unigene011945|t.Unigene012625…
151	ko03450	Non-homologous end-joining	61	t.Unigene003356|t.Unigene003357|t.Unigene003358|t.Unigene005503|t.Unigene006606|t.Unigene007412|t.Unigene007413|t.Unigene007414|t.Unigene007415|t.Unigene013554|t.Unigene013555|t.Unigene013556|t.Unigene013557|t.Unigene013558|t.Unigene013559|t.Unigene020527|t.Unigene022007|t.Unigene024857|t.Unigene025560|t.Unigene028375|t.Unigene029317|t.Unigene035440|t.Unigene040609|t.Unigene040667|t.Unigene040823…
152	ko04010	MAPK signaling pathway	325	t.Unigene001008|t.Unigene001009|t.Unigene001826|t.Unigene003650|t.Unigene003651|t.Unigene003780|t.Unigene003781|t.Unigene004031|t.Unigene004260|t.Unigene004261|t.Unigene004527|t.Unigene005309|t.Unigene005310|t.Unigene005616|t.Unigene005995|t.Unigene005996|t.Unigene005997|t.Unigene009361|t.Unigene009362|t.Unigene009850|t.Unigene013924|t.Unigene014065|t.Unigene014066|t.Unigene015121|t.Unigene015418…
153	ko04011	MAPK signaling pathway - yeast	39	t.Unigene001782|t.Unigene005967|t.Unigene015373|t.Unigene018202|t.Unigene019434|t.Unigene020649|t.Unigene025896|t.Unigene030475|t.Unigene033669|t.Unigene040524|t.Unigene044613|t.Unigene045387|t.Unigene046819|t.Unigene046820|t.Unigene047308|t.Unigene047309|t.Unigene048112|t.Unigene048878|t.Unigene050445|t.Unigene055007|t.Unigene055008|t.Unigene056346|t.Unigene057180|t.Unigene057181|t.Unigene060209…
154	ko04012	ErbB signaling pathway	134	t.Unigene004031|t.Unigene004260|t.Unigene004261|t.Unigene009850|t.Unigene015146|t.Unigene016741|t.Unigene017202|t.Unigene018946|t.Unigene019209|t.Unigene019830|t.Unigene020598|t.Unigene021612|t.Unigene021637|t.Unigene021715|t.Unigene022036|t.Unigene022703|t.Unigene027140|t.Unigene028261|t.Unigene028826|t.Unigene029366|t.Unigene029918|t.Unigene031308|t.Unigene032030|t.Unigene032074|t.Unigene032540…
155	ko04013	MAPK signaling pathway - fly	37	t.Unigene004031|t.Unigene004260|t.Unigene004261|t.Unigene017057|t.Unigene018946|t.Unigene019209|t.Unigene021612|t.Unigene021637|t.Unigene022036|t.Unigene027140|t.Unigene031308|t.Unigene032540|t.Unigene041279|t.Unigene045286|t.Unigene049470|t.Unigene049833|t.Unigene050522|t.Unigene056392|t.Unigene062613|t.Unigene062614|t.Unigene065612|t.Unigene077291|t.Unigene085729|t.Unigene086003|t.Unigene086204…
156	ko04020	Calcium signaling pathway	210	t.Unigene001826|t.Unigene003173|t.Unigene003270|t.Unigene003271|t.Unigene003272|t.Unigene003855|t.Unigene004527|t.Unigene005753|t.Unigene005754|t.Unigene006036|t.Unigene006037|t.Unigene006038|t.Unigene006892|t.Unigene006893|t.Unigene007927|t.Unigene010373|t.Unigene010374|t.Unigene010375|t.Unigene012389|t.Unigene012562|t.Unigene012563|t.Unigene012565|t.Unigene013924|t.Unigene014565|t.Unigene014911…
157	ko04060	Cytokine-cytokine receptor interaction	66	t.Unigene023191|t.Unigene025852|t.Unigene027799|t.Unigene031548|t.Unigene032540|t.Unigene032653|t.Unigene038475|t.Unigene039638|t.Unigene040444|t.Unigene041059|t.Unigene042069|t.Unigene043900|t.Unigene046614|t.Unigene046787|t.Unigene047033|t.Unigene047034|t.Unigene048890|t.Unigene049120|t.Unigene049470|t.Unigene049595|t.Unigene050522|t.Unigene050590|t.Unigene051758|t.Unigene051936|t.Unigene052863…
158	ko04062	Chemokine signaling pathway	237	t.Unigene004031|t.Unigene004260|t.Unigene004261|t.Unigene005616|t.Unigene008271|t.Unigene008272|t.Unigene014065|t.Unigene014066|t.Unigene016595|t.Unigene016634|t.Unigene016741|t.Unigene016894|t.Unigene017151|t.Unigene017202|t.Unigene017332|t.Unigene018946|t.Unigene019209|t.Unigene019830|t.Unigene020598|t.Unigene021612|t.Unigene021637|t.Unigene021715|t.Unigene022036|t.Unigene022703|t.Unigene023803…
159	ko04070	Phosphatidylinositol signaling system	214	t.Unigene000399|t.Unigene003270|t.Unigene003271|t.Unigene003272|t.Unigene003551|t.Unigene003552|t.Unigene003855|t.Unigene005240|t.Unigene005753|t.Unigene005754|t.Unigene006036|t.Unigene006037|t.Unigene006038|t.Unigene006313|t.Unigene006314|t.Unigene007281|t.Unigene008587|t.Unigene010355|t.Unigene010356|t.Unigene010357|t.Unigene010373|t.Unigene010374|t.Unigene010375|t.Unigene011643|t.Unigene013221…
160	ko04075	Plant hormone signal transduction	296	t.Unigene001036|t.Unigene001114|t.Unigene001138|t.Unigene001149|t.Unigene001175|t.Unigene001176|t.Unigene001180|t.Unigene001266|t.Unigene001267|t.Unigene001386|t.Unigene001612|t.Unigene001638|t.Unigene001927|t.Unigene001956|t.Unigene001959|t.Unigene002066|t.Unigene002074|t.Unigene002075|t.Unigene002090|t.Unigene002160|t.Unigene002217|t.Unigene002689|t.Unigene002690|t.Unigene002715|t.Unigene002816…
161	ko04080	Neuroactive ligand-receptor interaction	25	t.Unigene008697|t.Unigene013986|t.Unigene025852|t.Unigene032142|t.Unigene032404|t.Unigene037142|t.Unigene039638|t.Unigene042770|t.Unigene042771|t.Unigene043931|t.Unigene047090|t.Unigene056049|t.Unigene056050|t.Unigene056900|t.Unigene062269|t.Unigene080960|t.Unigene081214|t.Unigene081956|t.Unigene088675|t.Unigene090429|t.Unigene098549|t.Unigene106168|t.Unigene106189|t.Unigene112211|t.Unigene119876
162	ko04110	Cell cycle	439	t.Unigene001172|t.Unigene001942|t.Unigene002214|t.Unigene002390|t.Unigene002516|t.Unigene002517|t.Unigene002660|t.Unigene002662|t.Unigene003769|t.Unigene003770|t.Unigene004044|t.Unigene004264|t.Unigene004608|t.Unigene005980|t.Unigene005981|t.Unigene006192|t.Unigene006193|t.Unigene006625|t.Unigene006756|t.Unigene006758|t.Unigene006760|t.Unigene006761|t.Unigene007089|t.Unigene007090|t.Unigene007212…
163	ko04111	Cell cycle - yeast	295	t.Unigene001172|t.Unigene001610|t.Unigene002380|t.Unigene003769|t.Unigene003770|t.Unigene004046|t.Unigene004618|t.Unigene004619|t.Unigene006150|t.Unigene006444|t.Unigene006445|t.Unigene006625|t.Unigene006756|t.Unigene006758|t.Unigene006760|t.Unigene006761|t.Unigene007059|t.Unigene007089|t.Unigene007090|t.Unigene007212|t.Unigene007213|t.Unigene007214|t.Unigene007575|t.Unigene007576|t.Unigene009005…
164	ko04112	Cell cycle - Caulobacter	31	t.Unigene001518|t.Unigene007707|t.Unigene010033|t.Unigene014988|t.Unigene018957|t.Unigene021880|t.Unigene021979|t.Unigene022538|t.Unigene027674|t.Unigene027754|t.Unigene027946|t.Unigene029056|t.Unigene032160|t.Unigene032362|t.Unigene035611|t.Unigene040427|t.Unigene044846|t.Unigene044847|t.Unigene060918|t.Unigene061602|t.Unigene062233|t.Unigene064092|t.Unigene065746|t.Unigene065747|t.Unigene067081…
165	ko04113	Meiosis - yeast	227	t.Unigene000127|t.Unigene001172|t.Unigene001626|t.Unigene001877|t.Unigene005317|t.Unigene005363|t.Unigene005365|t.Unigene006150|t.Unigene006756|t.Unigene006758|t.Unigene006760|t.Unigene006761|t.Unigene007089|t.Unigene007090|t.Unigene007212|t.Unigene007213|t.Unigene007214|t.Unigene007575|t.Unigene007576|t.Unigene008140|t.Unigene008529|t.Unigene008530|t.Unigene009023|t.Unigene009024|t.Unigene010672…
166	ko04114	Oocyte meiosis	312	t.Unigene000127|t.Unigene001626|t.Unigene001826|t.Unigene001877|t.Unigene001942|t.Unigene002660|t.Unigene002662|t.Unigene003855|t.Unigene004031|t.Unigene004044|t.Unigene004260|t.Unigene004261|t.Unigene004264|t.Unigene004527|t.Unigene004608|t.Unigene005363|t.Unigene005365|t.Unigene006625|t.Unigene006756|t.Unigene006758|t.Unigene007089|t.Unigene007090|t.Unigene007212|t.Unigene007213|t.Unigene007214…
167	ko04115	p53 signaling pathway	142	t.Unigene000605|t.Unigene001954|t.Unigene002214|t.Unigene002369|t.Unigene002382|t.Unigene002390|t.Unigene002516|t.Unigene002517|t.Unigene003095|t.Unigene004044|t.Unigene005980|t.Unigene005981|t.Unigene007287|t.Unigene010850|t.Unigene013284|t.Unigene013285|t.Unigene013288|t.Unigene013290|t.Unigene013291|t.Unigene013294|t.Unigene013452|t.Unigene013456|t.Unigene014101|t.Unigene014102|t.Unigene014131…
168	ko04120	Ubiquitin mediated proteolysis	428	t.Unigene000565|t.Unigene000605|t.Unigene000842|t.Unigene000946|t.Unigene000947|t.Unigene001419|t.Unigene001420|t.Unigene002357|t.Unigene002369|t.Unigene003095|t.Unigene003462|t.Unigene003952|t.Unigene003953|t.Unigene004608|t.Unigene006625|t.Unigene006726|t.Unigene006727|t.Unigene006756|t.Unigene006758|t.Unigene006787|t.Unigene007212|t.Unigene007213|t.Unigene007214|t.Unigene007287|t.Unigene008860…
169	ko04122	Sulfur relay system	28	t.Unigene003690|t.Unigene009583|t.Unigene009584|t.Unigene009585|t.Unigene009586|t.Unigene009587|t.Unigene009840|t.Unigene011474|t.Unigene017273|t.Unigene019194|t.Unigene019886|t.Unigene021933|t.Unigene026520|t.Unigene028144|t.Unigene028150|t.Unigene033671|t.Unigene045102|t.Unigene046052|t.Unigene057938|t.Unigene063335|t.Unigene063336|t.Unigene067448|t.Unigene067575|t.Unigene071053|t.Unigene084607…
170	ko04130	SNARE interactions in vesicular transport	90	t.Unigene001683|t.Unigene002281|t.Unigene002282|t.Unigene002283|t.Unigene002284|t.Unigene003802|t.Unigene008887|t.Unigene008888|t.Unigene008969|t.Unigene008971|t.Unigene010386|t.Unigene015324|t.Unigene016929|t.Unigene017483|t.Unigene017560|t.Unigene017587|t.Unigene017599|t.Unigene018209|t.Unigene018593|t.Unigene018762|t.Unigene019487|t.Unigene022343|t.Unigene022473|t.Unigene022540|t.Unigene025105…
171	ko04140	Regulation of autophagy	78	t.Unigene000679|t.Unigene000680|t.Unigene003823|t.Unigene004283|t.Unigene006789|t.Unigene006906|t.Unigene007208|t.Unigene007209|t.Unigene008034|t.Unigene008035|t.Unigene013141|t.Unigene013142|t.Unigene013144|t.Unigene013938|t.Unigene018257|t.Unigene018615|t.Unigene025712|t.Unigene025879|t.Unigene025975|t.Unigene027518|t.Unigene028624|t.Unigene028745|t.Unigene029248|t.Unigene029964|t.Unigene035720…
172	ko04141	Protein processing in endoplasmic reticulum	688	t.Unigene000234|t.Unigene000329|t.Unigene000330|t.Unigene001008|t.Unigene001009|t.Unigene001126|t.Unigene001127|t.Unigene001432|t.Unigene001593|t.Unigene002070|t.Unigene002078|t.Unigene002131|t.Unigene002132|t.Unigene002361|t.Unigene002362|t.Unigene002407|t.Unigene002412|t.Unigene002695|t.Unigene002696|t.Unigene002874|t.Unigene003179|t.Unigene003181|t.Unigene003182|t.Unigene003288|t.Unigene003650…
173	ko04142	Lysosome	316	t.Unigene000563|t.Unigene000564|t.Unigene001273|t.Unigene001274|t.Unigene001289|t.Unigene001290|t.Unigene001509|t.Unigene001816|t.Unigene003500|t.Unigene004234|t.Unigene004252|t.Unigene005107|t.Unigene005835|t.Unigene006949|t.Unigene007044|t.Unigene007169|t.Unigene007175|t.Unigene007324|t.Unigene007325|t.Unigene007402|t.Unigene007617|t.Unigene007678|t.Unigene007813|t.Unigene007820|t.Unigene007850…
174	ko04144	Endocytosis	567	t.Unigene000090|t.Unigene000121|t.Unigene000137|t.Unigene000347|t.Unigene000366|t.Unigene000367|t.Unigene000775|t.Unigene001008|t.Unigene001009|t.Unigene001213|t.Unigene001419|t.Unigene001420|t.Unigene001453|t.Unigene001734|t.Unigene001990|t.Unigene002359|t.Unigene002484|t.Unigene002485|t.Unigene002651|t.Unigene003068|t.Unigene003069|t.Unigene003191|t.Unigene003193|t.Unigene003204|t.Unigene003380…
175	ko04145	Phagosome	461	t.Unigene000090|t.Unigene000321|t.Unigene001095|t.Unigene001096|t.Unigene001098|t.Unigene001099|t.Unigene001453|t.Unigene001591|t.Unigene001816|t.Unigene001825|t.Unigene002083|t.Unigene002142|t.Unigene002539|t.Unigene002854|t.Unigene003204|t.Unigene003500|t.Unigene003684|t.Unigene003863|t.Unigene003864|t.Unigene004287|t.Unigene004661|t.Unigene005616|t.Unigene006073|t.Unigene007078|t.Unigene008173…
176	ko04146	Peroxisome	219	t.Unigene000296|t.Unigene000384|t.Unigene000385|t.Unigene000965|t.Unigene000966|t.Unigene001374|t.Unigene002050|t.Unigene002052|t.Unigene002276|t.Unigene002277|t.Unigene004371|t.Unigene005497|t.Unigene006069|t.Unigene006070|t.Unigene006648|t.Unigene006649|t.Unigene007404|t.Unigene007407|t.Unigene007787|t.Unigene008310|t.Unigene008311|t.Unigene009026|t.Unigene009028|t.Unigene009469|t.Unigene009470…
177	ko04150	mTOR signaling pathway	138	t.Unigene000075|t.Unigene003823|t.Unigene004031|t.Unigene004170|t.Unigene006789|t.Unigene007208|t.Unigene007209|t.Unigene007663|t.Unigene009035|t.Unigene009036|t.Unigene009037|t.Unigene009038|t.Unigene013141|t.Unigene013142|t.Unigene013144|t.Unigene015146|t.Unigene016741|t.Unigene016805|t.Unigene016924|t.Unigene017202|t.Unigene018025|t.Unigene018257|t.Unigene018690|t.Unigene018843|t.Unigene018946…
178	ko04210	Apoptosis	146	t.Unigene001826|t.Unigene002009|t.Unigene002382|t.Unigene004527|t.Unigene005575|t.Unigene005980|t.Unigene005981|t.Unigene006269|t.Unigene011319|t.Unigene013924|t.Unigene014065|t.Unigene014066|t.Unigene014120|t.Unigene014386|t.Unigene014387|t.Unigene015121|t.Unigene015365|t.Unigene015418|t.Unigene016741|t.Unigene017151|t.Unigene017202|t.Unigene018013|t.Unigene018277|t.Unigene018982|t.Unigene018994…
179	ko04260	Cardiac muscle contraction	98	t.Unigene000106|t.Unigene003049|t.Unigene004767|t.Unigene015746|t.Unigene016412|t.Unigene016536|t.Unigene016733|t.Unigene017022|t.Unigene017682|t.Unigene017859|t.Unigene018213|t.Unigene018228|t.Unigene018606|t.Unigene020642|t.Unigene020666|t.Unigene020884|t.Unigene022496|t.Unigene023122|t.Unigene023669|t.Unigene023793|t.Unigene023955|t.Unigene025079|t.Unigene025841|t.Unigene025935|t.Unigene026244…
180	ko04270	Vascular smooth muscle contraction	157	t.Unigene000127|t.Unigene001877|t.Unigene003855|t.Unigene004031|t.Unigene004260|t.Unigene004261|t.Unigene008140|t.Unigene014911|t.Unigene015074|t.Unigene016414|t.Unigene016994|t.Unigene017501|t.Unigene017756|t.Unigene017976|t.Unigene018318|t.Unigene018740|t.Unigene018946|t.Unigene019209|t.Unigene019930|t.Unigene020748|t.Unigene020819|t.Unigene021612|t.Unigene021637|t.Unigene022036|t.Unigene023190…
181	ko04310	Wnt signaling pathway	290	t.Unigene001626|t.Unigene001826|t.Unigene002941|t.Unigene002942|t.Unigene004527|t.Unigene005363|t.Unigene005365|t.Unigene005414|t.Unigene005616|t.Unigene006349|t.Unigene006350|t.Unigene006625|t.Unigene008529|t.Unigene008530|t.Unigene009137|t.Unigene011499|t.Unigene011500|t.Unigene011627|t.Unigene012744|t.Unigene012747|t.Unigene012749|t.Unigene012750|t.Unigene012752|t.Unigene012753|t.Unigene012755…
182	ko04320	Dorso-ventral axis formation	37	t.Unigene004031|t.Unigene004260|t.Unigene004261|t.Unigene018946|t.Unigene019209|t.Unigene021612|t.Unigene021637|t.Unigene022036|t.Unigene027140|t.Unigene031308|t.Unigene032540|t.Unigene040980|t.Unigene041279|t.Unigene045286|t.Unigene049470|t.Unigene049833|t.Unigene050522|t.Unigene056392|t.Unigene062613|t.Unigene062614|t.Unigene065612|t.Unigene073776|t.Unigene076581|t.Unigene077291|t.Unigene085729…
183	ko04330	Notch signaling pathway	86	t.Unigene004861|t.Unigene011627|t.Unigene012422|t.Unigene012423|t.Unigene012661|t.Unigene012662|t.Unigene013430|t.Unigene013433|t.Unigene013436|t.Unigene015559|t.Unigene016364|t.Unigene016477|t.Unigene024758|t.Unigene025733|t.Unigene026121|t.Unigene027913|t.Unigene029997|t.Unigene030594|t.Unigene030893|t.Unigene038429|t.Unigene039585|t.Unigene040980|t.Unigene041168|t.Unigene041393|t.Unigene042865…
184	ko04340	Hedgehog signaling pathway	56	t.Unigene005414|t.Unigene010815|t.Unigene010816|t.Unigene014598|t.Unigene015547|t.Unigene017566|t.Unigene018249|t.Unigene019830|t.Unigene020598|t.Unigene021715|t.Unigene022703|t.Unigene026315|t.Unigene027987|t.Unigene028261|t.Unigene028514|t.Unigene029366|t.Unigene032950|t.Unigene037171|t.Unigene037172|t.Unigene037695|t.Unigene041153|t.Unigene044091|t.Unigene046443|t.Unigene046804|t.Unigene049249…
185	ko04350	TGF-beta signaling pathway	117	t.Unigene004031|t.Unigene006625|t.Unigene011627|t.Unigene012383|t.Unigene013430|t.Unigene013433|t.Unigene013436|t.Unigene014028|t.Unigene015146|t.Unigene015649|t.Unigene015764|t.Unigene017024|t.Unigene018946|t.Unigene019209|t.Unigene019329|t.Unigene019813|t.Unigene020747|t.Unigene021612|t.Unigene021637|t.Unigene021971|t.Unigene023491|t.Unigene024216|t.Unigene024716|t.Unigene025086|t.Unigene025088…
186	ko04360	Axon guidance	169	t.Unigene001826|t.Unigene004031|t.Unigene004527|t.Unigene005616|t.Unigene007683|t.Unigene008173|t.Unigene008747|t.Unigene009850|t.Unigene013924|t.Unigene014458|t.Unigene015418|t.Unigene016634|t.Unigene016775|t.Unigene016894|t.Unigene017007|t.Unigene018277|t.Unigene018555|t.Unigene018946|t.Unigene019209|t.Unigene019830|t.Unigene020598|t.Unigene021612|t.Unigene021637|t.Unigene021715|t.Unigene022703…
187	ko04370	VEGF signaling pathway	116	t.Unigene001826|t.Unigene004031|t.Unigene004260|t.Unigene004261|t.Unigene004527|t.Unigene005616|t.Unigene006892|t.Unigene006893|t.Unigene012562|t.Unigene012563|t.Unigene012565|t.Unigene013924|t.Unigene015418|t.Unigene016634|t.Unigene016741|t.Unigene017202|t.Unigene017976|t.Unigene018277|t.Unigene018946|t.Unigene019209|t.Unigene021612|t.Unigene021637|t.Unigene022036|t.Unigene023803|t.Unigene025754…
188	ko04380	Osteoclast differentiation	189	t.Unigene003684|t.Unigene004031|t.Unigene004260|t.Unigene004261|t.Unigene004832|t.Unigene005616|t.Unigene007813|t.Unigene013924|t.Unigene014019|t.Unigene014065|t.Unigene014066|t.Unigene016634|t.Unigene016741|t.Unigene017151|t.Unigene017202|t.Unigene018946|t.Unigene019209|t.Unigene019998|t.Unigene021612|t.Unigene021637|t.Unigene022036|t.Unigene023803|t.Unigene025009|t.Unigene025231|t.Unigene025449…
189	ko04510	Focal adhesion	390	t.Unigene000127|t.Unigene001825|t.Unigene001877|t.Unigene002142|t.Unigene002539|t.Unigene004031|t.Unigene004260|t.Unigene004261|t.Unigene004287|t.Unigene005616|t.Unigene008140|t.Unigene008173|t.Unigene008414|t.Unigene008614|t.Unigene009035|t.Unigene009036|t.Unigene009037|t.Unigene009038|t.Unigene009850|t.Unigene011331|t.Unigene011333|t.Unigene014101|t.Unigene014102|t.Unigene014363|t.Unigene014390…
190	ko04512	ECM-receptor interaction	77	t.Unigene008173|t.Unigene014706|t.Unigene021923|t.Unigene021926|t.Unigene025385|t.Unigene025850|t.Unigene030988|t.Unigene031439|t.Unigene032554|t.Unigene032667|t.Unigene032668|t.Unigene035347|t.Unigene038896|t.Unigene040286|t.Unigene041795|t.Unigene043558|t.Unigene044230|t.Unigene044829|t.Unigene045002|t.Unigene045434|t.Unigene047471|t.Unigene047941|t.Unigene049070|t.Unigene049114|t.Unigene050217…
191	ko04514	Cell adhesion molecules (CAMs)	86	t.Unigene001453|t.Unigene003204|t.Unigene008173|t.Unigene008260|t.Unigene013726|t.Unigene013730|t.Unigene014071|t.Unigene014940|t.Unigene016747|t.Unigene016755|t.Unigene020559|t.Unigene025811|t.Unigene025850|t.Unigene026091|t.Unigene030144|t.Unigene030988|t.Unigene032538|t.Unigene032604|t.Unigene033083|t.Unigene035895|t.Unigene038638|t.Unigene039482|t.Unigene040080|t.Unigene041175|t.Unigene041629…
192	ko04520	Adherens junction	205	t.Unigene001825|t.Unigene002142|t.Unigene002539|t.Unigene004031|t.Unigene004287|t.Unigene005616|t.Unigene007603|t.Unigene008614|t.Unigene009137|t.Unigene010666|t.Unigene011331|t.Unigene011333|t.Unigene011627|t.Unigene013430|t.Unigene013433|t.Unigene013436|t.Unigene014363|t.Unigene014390|t.Unigene014391|t.Unigene015295|t.Unigene015945|t.Unigene016310|t.Unigene016537|t.Unigene016580|t.Unigene016598…
193	ko04530	Tight junction	313	t.Unigene001610|t.Unigene001825|t.Unigene002142|t.Unigene002380|t.Unigene002539|t.Unigene004046|t.Unigene004287|t.Unigene004618|t.Unigene004619|t.Unigene004803|t.Unigene008212|t.Unigene008393|t.Unigene008394|t.Unigene008614|t.Unigene008636|t.Unigene009137|t.Unigene010389|t.Unigene010390|t.Unigene010391|t.Unigene010392|t.Unigene010393|t.Unigene011331|t.Unigene011333|t.Unigene014363|t.Unigene014390…
194	ko04540	Gap junction	137	t.Unigene000321|t.Unigene001095|t.Unigene001096|t.Unigene001098|t.Unigene001099|t.Unigene002083|t.Unigene002854|t.Unigene003863|t.Unigene003864|t.Unigene004031|t.Unigene004260|t.Unigene004261|t.Unigene016283|t.Unigene016894|t.Unigene017929|t.Unigene018027|t.Unigene018522|t.Unigene018549|t.Unigene018946|t.Unigene019209|t.Unigene019258|t.Unigene020674|t.Unigene020687|t.Unigene021612|t.Unigene021637…
195	ko04610	Complement and coagulation cascades	216	t.Unigene000280|t.Unigene001497|t.Unigene001498|t.Unigene001591|t.Unigene002750|t.Unigene003140|t.Unigene004090|t.Unigene004126|t.Unigene006073|t.Unigene008022|t.Unigene008023|t.Unigene008670|t.Unigene008787|t.Unigene009072|t.Unigene009073|t.Unigene009349|t.Unigene009557|t.Unigene010433|t.Unigene010968|t.Unigene010969|t.Unigene013541|t.Unigene013576|t.Unigene013577|t.Unigene013579|t.Unigene013580…
196	ko04612	Antigen processing and presentation	233	t.Unigene000529|t.Unigene000530|t.Unigene000796|t.Unigene001008|t.Unigene001009|t.Unigene001453|t.Unigene002494|t.Unigene002496|t.Unigene002628|t.Unigene002679|t.Unigene003204|t.Unigene003650|t.Unigene003651|t.Unigene003780|t.Unigene003781|t.Unigene003804|t.Unigene005107|t.Unigene005309|t.Unigene005310|t.Unigene005995|t.Unigene005996|t.Unigene005997|t.Unigene007617|t.Unigene007627|t.Unigene009361…
197	ko04614	Renin-angiotensin system	30	t.Unigene003710|t.Unigene003711|t.Unigene006026|t.Unigene007175|t.Unigene007402|t.Unigene013086|t.Unigene013093|t.Unigene013099|t.Unigene015676|t.Unigene018872|t.Unigene033594|t.Unigene044302|t.Unigene049083|t.Unigene052764|t.Unigene052765|t.Unigene053808|t.Unigene058435|t.Unigene058436|t.Unigene069152|t.Unigene075883|t.Unigene077489|t.Unigene078026|t.Unigene079960|t.Unigene088786|t.Unigene094385…
198	ko04620	Toll-like receptor signaling pathway	142	t.Unigene002009|t.Unigene004031|t.Unigene004260|t.Unigene004261|t.Unigene005575|t.Unigene005616|t.Unigene006269|t.Unigene007813|t.Unigene011319|t.Unigene014065|t.Unigene014066|t.Unigene014386|t.Unigene014387|t.Unigene015365|t.Unigene016634|t.Unigene016741|t.Unigene017151|t.Unigene017202|t.Unigene017604|t.Unigene018946|t.Unigene018994|t.Unigene019209|t.Unigene019421|t.Unigene019422|t.Unigene021612…
199	ko04621	NOD-like receptor signaling pathway	86	t.Unigene004031|t.Unigene007627|t.Unigene014065|t.Unigene014066|t.Unigene015695|t.Unigene016149|t.Unigene017151|t.Unigene017430|t.Unigene018474|t.Unigene018529|t.Unigene018567|t.Unigene018946|t.Unigene019209|t.Unigene019353|t.Unigene020640|t.Unigene020662|t.Unigene020795|t.Unigene021326|t.Unigene021345|t.Unigene021422|t.Unigene021612|t.Unigene021637|t.Unigene024215|t.Unigene024885|t.Unigene025009…
200	ko04622	RIG-I-like receptor signaling pathway	71	t.Unigene010443|t.Unigene010444|t.Unigene014065|t.Unigene014066|t.Unigene014877|t.Unigene015919|t.Unigene017151|t.Unigene017604|t.Unigene017687|t.Unigene018090|t.Unigene021343|t.Unigene021470|t.Unigene021844|t.Unigene025009|t.Unigene025231|t.Unigene025315|t.Unigene025484|t.Unigene027518|t.Unigene029587|t.Unigene037400|t.Unigene039147|t.Unigene040250|t.Unigene040524|t.Unigene048878|t.Unigene049701…
201	ko04623	Cytosolic DNA-sensing pathway	70	t.Unigene000905|t.Unigene000906|t.Unigene002723|t.Unigene002724|t.Unigene006187|t.Unigene010106|t.Unigene010107|t.Unigene010108|t.Unigene010109|t.Unigene011129|t.Unigene011130|t.Unigene013878|t.Unigene013879|t.Unigene014065|t.Unigene014066|t.Unigene015450|t.Unigene015791|t.Unigene017151|t.Unigene017367|t.Unigene017368|t.Unigene017604|t.Unigene020019|t.Unigene021303|t.Unigene022624|t.Unigene023227…
202	ko04626	Plant-pathogen interaction	306	t.Unigene000237|t.Unigene000627|t.Unigene000972|t.Unigene001381|t.Unigene001382|t.Unigene001386|t.Unigene001485|t.Unigene001486|t.Unigene001707|t.Unigene001763|t.Unigene001775|t.Unigene001811|t.Unigene001812|t.Unigene002090|t.Unigene002188|t.Unigene002453|t.Unigene002739|t.Unigene003785|t.Unigene003855|t.Unigene003946|t.Unigene004260|t.Unigene004261|t.Unigene004387|t.Unigene004388|t.Unigene004516…
203	ko04630	Jak-STAT signaling pathway	152	t.Unigene004832|t.Unigene008271|t.Unigene008272|t.Unigene009931|t.Unigene011627|t.Unigene013430|t.Unigene013433|t.Unigene013436|t.Unigene014101|t.Unigene014102|t.Unigene016741|t.Unigene017057|t.Unigene017202|t.Unigene024892|t.Unigene025741|t.Unigene025852|t.Unigene025937|t.Unigene026656|t.Unigene027140|t.Unigene029580|t.Unigene030594|t.Unigene032030|t.Unigene033367|t.Unigene034464|t.Unigene034630…
204	ko04640	Hematopoietic cell lineage	51	t.Unigene000280|t.Unigene019998|t.Unigene020087|t.Unigene021926|t.Unigene026910|t.Unigene032538|t.Unigene038638|t.Unigene039251|t.Unigene041795|t.Unigene043558|t.Unigene043900|t.Unigene044230|t.Unigene045002|t.Unigene045403|t.Unigene046043|t.Unigene046044|t.Unigene046045|t.Unigene048524|t.Unigene050677|t.Unigene051758|t.Unigene053922|t.Unigene057754|t.Unigene058864|t.Unigene064184|t.Unigene069415…
205	ko04650	Natural killer cell mediated cytotoxicity	131	t.Unigene001826|t.Unigene004031|t.Unigene004260|t.Unigene004261|t.Unigene004527|t.Unigene005616|t.Unigene008260|t.Unigene013924|t.Unigene015121|t.Unigene015418|t.Unigene016634|t.Unigene017057|t.Unigene018277|t.Unigene018946|t.Unigene018982|t.Unigene019209|t.Unigene021612|t.Unigene021637|t.Unigene022036|t.Unigene023803|t.Unigene025340|t.Unigene025754|t.Unigene025937|t.Unigene026077|t.Unigene026091…
206	ko04660	T cell receptor signaling pathway	168	t.Unigene001826|t.Unigene004031|t.Unigene004260|t.Unigene004261|t.Unigene004527|t.Unigene009850|t.Unigene013924|t.Unigene014065|t.Unigene014066|t.Unigene014549|t.Unigene015418|t.Unigene016741|t.Unigene017151|t.Unigene017202|t.Unigene018277|t.Unigene018946|t.Unigene019209|t.Unigene019830|t.Unigene020598|t.Unigene021612|t.Unigene021637|t.Unigene021715|t.Unigene022036|t.Unigene022703|t.Unigene025009…
207	ko04662	B cell receptor signaling pathway	159	t.Unigene001826|t.Unigene004031|t.Unigene004260|t.Unigene004261|t.Unigene004527|t.Unigene005616|t.Unigene013924|t.Unigene014065|t.Unigene014066|t.Unigene015418|t.Unigene016595|t.Unigene016634|t.Unigene016741|t.Unigene017151|t.Unigene017202|t.Unigene017332|t.Unigene018277|t.Unigene018946|t.Unigene019209|t.Unigene019830|t.Unigene020087|t.Unigene020598|t.Unigene021612|t.Unigene021637|t.Unigene021715…
208	ko04664	Fc epsilon RI signaling pathway	120	t.Unigene004031|t.Unigene004260|t.Unigene004261|t.Unigene005616|t.Unigene016595|t.Unigene016634|t.Unigene016741|t.Unigene017202|t.Unigene017332|t.Unigene017976|t.Unigene018946|t.Unigene019209|t.Unigene021612|t.Unigene021637|t.Unigene022036|t.Unigene023803|t.Unigene025754|t.Unigene025805|t.Unigene026077|t.Unigene027140|t.Unigene027581|t.Unigene031308|t.Unigene031864|t.Unigene032030|t.Unigene033249…
209	ko04666	Fc gamma R-mediated phagocytosis	301	t.Unigene000366|t.Unigene000367|t.Unigene000486|t.Unigene000487|t.Unigene001740|t.Unigene001990|t.Unigene002484|t.Unigene002485|t.Unigene003551|t.Unigene003552|t.Unigene004031|t.Unigene004260|t.Unigene004261|t.Unigene005505|t.Unigene005506|t.Unigene005616|t.Unigene006046|t.Unigene006047|t.Unigene006048|t.Unigene006313|t.Unigene006314|t.Unigene006892|t.Unigene006893|t.Unigene008602|t.Unigene008603…
210	ko04670	Leukocyte transendothelial migration	247	t.Unigene001825|t.Unigene002142|t.Unigene002539|t.Unigene003684|t.Unigene004287|t.Unigene005616|t.Unigene008173|t.Unigene008260|t.Unigene008503|t.Unigene008614|t.Unigene008898|t.Unigene011331|t.Unigene011333|t.Unigene014363|t.Unigene014390|t.Unigene014391|t.Unigene014770|t.Unigene015945|t.Unigene016310|t.Unigene016460|t.Unigene016537|t.Unigene016541|t.Unigene016580|t.Unigene016598|t.Unigene016634…
211	ko04672	Intestinal immune network for IgA production	21	t.Unigene025811|t.Unigene039251|t.Unigene050640|t.Unigene051936|t.Unigene052863|t.Unigene054594|t.Unigene055984|t.Unigene058759|t.Unigene059741|t.Unigene062048|t.Unigene062049|t.Unigene069415|t.Unigene070707|t.Unigene089175|t.Unigene089343|t.Unigene092182|t.Unigene094714|t.Unigene101831|t.Unigene107595|t.Unigene112754|t.Unigene117226
212	ko04710	Circadian rhythm - mammal	38	t.Unigene005414|t.Unigene006625|t.Unigene007815|t.Unigene014028|t.Unigene015764|t.Unigene017566|t.Unigene019329|t.Unigene020747|t.Unigene023491|t.Unigene025086|t.Unigene027987|t.Unigene030836|t.Unigene031087|t.Unigene037695|t.Unigene038034|t.Unigene038739|t.Unigene041153|t.Unigene044091|t.Unigene045390|t.Unigene046443|t.Unigene046677|t.Unigene050239|t.Unigene050309|t.Unigene053604|t.Unigene056250…
213	ko04711	Circadian rhythm - fly	27	t.Unigene005414|t.Unigene017566|t.Unigene019830|t.Unigene020598|t.Unigene021715|t.Unigene022703|t.Unigene027987|t.Unigene028261|t.Unigene029366|t.Unigene038034|t.Unigene041153|t.Unigene044091|t.Unigene056834|t.Unigene065239|t.Unigene065240|t.Unigene065871|t.Unigene065872|t.Unigene069007|t.Unigene069008|t.Unigene077589|t.Unigene077833|t.Unigene093131|t.Unigene097695|t.Unigene100718|t.Unigene110619…
214	ko04712	Circadian rhythm - plant	93	t.Unigene001237|t.Unigene001238|t.Unigene001882|t.Unigene001883|t.Unigene001884|t.Unigene001885|t.Unigene001886|t.Unigene001887|t.Unigene001888|t.Unigene001889|t.Unigene001890|t.Unigene001891|t.Unigene001892|t.Unigene002405|t.Unigene002406|t.Unigene002908|t.Unigene002909|t.Unigene003561|t.Unigene003987|t.Unigene005759|t.Unigene005760|t.Unigene009137|t.Unigene009831|t.Unigene010075|t.Unigene012507…
215	ko04720	Long-term potentiation	147	t.Unigene000127|t.Unigene001826|t.Unigene001877|t.Unigene003855|t.Unigene004031|t.Unigene004260|t.Unigene004261|t.Unigene004527|t.Unigene008140|t.Unigene011627|t.Unigene013430|t.Unigene013433|t.Unigene013436|t.Unigene013924|t.Unigene014911|t.Unigene015074|t.Unigene015418|t.Unigene016414|t.Unigene016994|t.Unigene017501|t.Unigene017756|t.Unigene018277|t.Unigene018318|t.Unigene018740|t.Unigene018946…
216	ko04722	Neurotrophin signaling pathway	270	t.Unigene000154|t.Unigene001942|t.Unigene002009|t.Unigene002660|t.Unigene002662|t.Unigene003855|t.Unigene004031|t.Unigene004260|t.Unigene004261|t.Unigene004264|t.Unigene005575|t.Unigene005616|t.Unigene006269|t.Unigene011319|t.Unigene011729|t.Unigene014065|t.Unigene014066|t.Unigene014120|t.Unigene014373|t.Unigene014374|t.Unigene014386|t.Unigene014387|t.Unigene014911|t.Unigene014944|t.Unigene015074…
217	ko04724	Glutamatergic synapse	131	t.Unigene000366|t.Unigene000367|t.Unigene001826|t.Unigene001990|t.Unigene002484|t.Unigene002485|t.Unigene004031|t.Unigene004527|t.Unigene004983|t.Unigene008602|t.Unigene008603|t.Unigene013924|t.Unigene015418|t.Unigene016894|t.Unigene017665|t.Unigene017666|t.Unigene017976|t.Unigene018277|t.Unigene018946|t.Unigene019209|t.Unigene021612|t.Unigene021637|t.Unigene022060|t.Unigene022185|t.Unigene024732…
218	ko04725	Cholinergic synapse	107	t.Unigene004031|t.Unigene004260|t.Unigene004261|t.Unigene016741|t.Unigene016894|t.Unigene017202|t.Unigene018946|t.Unigene019209|t.Unigene021612|t.Unigene021637|t.Unigene022036|t.Unigene024732|t.Unigene024904|t.Unigene031308|t.Unigene031960|t.Unigene031961|t.Unigene032030|t.Unigene032074|t.Unigene032353|t.Unigene032354|t.Unigene033669|t.Unigene033955|t.Unigene035324|t.Unigene035715|t.Unigene036598…
219	ko04730	Long-term depression	98	t.Unigene004031|t.Unigene004260|t.Unigene004261|t.Unigene015649|t.Unigene016595|t.Unigene016894|t.Unigene017024|t.Unigene017332|t.Unigene017976|t.Unigene018946|t.Unigene019209|t.Unigene019813|t.Unigene021612|t.Unigene021637|t.Unigene021971|t.Unigene022036|t.Unigene024216|t.Unigene024732|t.Unigene025088|t.Unigene025805|t.Unigene031308|t.Unigene031960|t.Unigene031961|t.Unigene032064|t.Unigene032665…
220	ko04740	Olfactory transduction	42	t.Unigene003855|t.Unigene014911|t.Unigene015074|t.Unigene016414|t.Unigene016994|t.Unigene017501|t.Unigene017756|t.Unigene018318|t.Unigene019930|t.Unigene020748|t.Unigene020819|t.Unigene030775|t.Unigene032074|t.Unigene032240|t.Unigene032368|t.Unigene039536|t.Unigene043153|t.Unigene043811|t.Unigene044008|t.Unigene045458|t.Unigene045729|t.Unigene046473|t.Unigene054652|t.Unigene059473|t.Unigene061013…
221	ko04742	Taste transduction	16	t.Unigene032353|t.Unigene032354|t.Unigene033417|t.Unigene033433|t.Unigene035715|t.Unigene037979|t.Unigene056486|t.Unigene058627|t.Unigene067299|t.Unigene074210|t.Unigene088615|t.Unigene095653|t.Unigene098132|t.Unigene098605|t.Unigene101219|t.Unigene119049
222	ko04744	Phototransduction	38	t.Unigene003855|t.Unigene014911|t.Unigene015074|t.Unigene016414|t.Unigene016994|t.Unigene017501|t.Unigene017756|t.Unigene018318|t.Unigene019930|t.Unigene020748|t.Unigene020819|t.Unigene030775|t.Unigene032353|t.Unigene032354|t.Unigene032368|t.Unigene035715|t.Unigene037638|t.Unigene039536|t.Unigene039883|t.Unigene043153|t.Unigene043811|t.Unigene045729|t.Unigene054652|t.Unigene058627|t.Unigene059473…
223	ko04745	Phototransduction - fly	91	t.Unigene001825|t.Unigene002142|t.Unigene002539|t.Unigene003855|t.Unigene004287|t.Unigene008614|t.Unigene011331|t.Unigene011333|t.Unigene014363|t.Unigene014390|t.Unigene014391|t.Unigene014911|t.Unigene015074|t.Unigene015945|t.Unigene016310|t.Unigene016414|t.Unigene016537|t.Unigene016580|t.Unigene016598|t.Unigene016994|t.Unigene017501|t.Unigene017756|t.Unigene018117|t.Unigene018251|t.Unigene018252…
224	ko04810	Regulation of actin cytoskeleton	433	t.Unigene000127|t.Unigene000486|t.Unigene000487|t.Unigene001740|t.Unigene001825|t.Unigene001851|t.Unigene001877|t.Unigene002142|t.Unigene002539|t.Unigene003093|t.Unigene003551|t.Unigene003552|t.Unigene004031|t.Unigene004260|t.Unigene004261|t.Unigene004287|t.Unigene005505|t.Unigene005506|t.Unigene005616|t.Unigene006046|t.Unigene006047|t.Unigene006048|t.Unigene006147|t.Unigene006313|t.Unigene006314…
225	ko04910	Insulin signaling pathway	369	t.Unigene000075|t.Unigene000127|t.Unigene001877|t.Unigene003464|t.Unigene003823|t.Unigene003855|t.Unigene004031|t.Unigene004260|t.Unigene004261|t.Unigene004958|t.Unigene005421|t.Unigene005750|t.Unigene006499|t.Unigene008140|t.Unigene008957|t.Unigene008958|t.Unigene009035|t.Unigene009036|t.Unigene009037|t.Unigene009038|t.Unigene011902|t.Unigene011903|t.Unigene013406|t.Unigene013407|t.Unigene014065…
226	ko04912	GnRH signaling pathway	165	t.Unigene000366|t.Unigene000367|t.Unigene001990|t.Unigene002484|t.Unigene002485|t.Unigene003855|t.Unigene004031|t.Unigene004260|t.Unigene004261|t.Unigene008602|t.Unigene008603|t.Unigene014911|t.Unigene015074|t.Unigene016414|t.Unigene016994|t.Unigene017501|t.Unigene017665|t.Unigene017666|t.Unigene017756|t.Unigene017976|t.Unigene018318|t.Unigene018946|t.Unigene019209|t.Unigene019930|t.Unigene020748…
227	ko04914	Progesterone-mediated oocyte maturation	190	t.Unigene002214|t.Unigene002390|t.Unigene002516|t.Unigene002517|t.Unigene004031|t.Unigene004044|t.Unigene004260|t.Unigene004261|t.Unigene004608|t.Unigene006756|t.Unigene006758|t.Unigene007212|t.Unigene007213|t.Unigene007214|t.Unigene007627|t.Unigene009005|t.Unigene009023|t.Unigene009024|t.Unigene009376|t.Unigene009377|t.Unigene009378|t.Unigene011580|t.Unigene011581|t.Unigene011582|t.Unigene011583…
228	ko04916	Melanogenesis	129	t.Unigene003855|t.Unigene004031|t.Unigene004260|t.Unigene004261|t.Unigene011627|t.Unigene013430|t.Unigene013433|t.Unigene013436|t.Unigene014911|t.Unigene015074|t.Unigene016414|t.Unigene016660|t.Unigene016894|t.Unigene016994|t.Unigene017501|t.Unigene017756|t.Unigene018318|t.Unigene018946|t.Unigene019209|t.Unigene019830|t.Unigene019930|t.Unigene020598|t.Unigene020748|t.Unigene020819|t.Unigene021612…
229	ko04920	Adipocytokine signaling pathway	148	t.Unigene003823|t.Unigene005421|t.Unigene005547|t.Unigene005548|t.Unigene006071|t.Unigene006072|t.Unigene007663|t.Unigene007897|t.Unigene008271|t.Unigene008272|t.Unigene008957|t.Unigene008958|t.Unigene012477|t.Unigene013954|t.Unigene014065|t.Unigene014066|t.Unigene014280|t.Unigene015038|t.Unigene015490|t.Unigene016741|t.Unigene017057|t.Unigene017151|t.Unigene017202|t.Unigene017491|t.Unigene017946…
230	ko04930	Type II diabetes mellitus	127	t.Unigene000791|t.Unigene002616|t.Unigene004031|t.Unigene004734|t.Unigene004735|t.Unigene004936|t.Unigene004937|t.Unigene006499|t.Unigene008577|t.Unigene008578|t.Unigene011902|t.Unigene011903|t.Unigene012082|t.Unigene012083|t.Unigene012085|t.Unigene012086|t.Unigene012087|t.Unigene012088|t.Unigene012089|t.Unigene012090|t.Unigene012091|t.Unigene012477|t.Unigene014065|t.Unigene014066|t.Unigene014078…
231	ko04940	Type I diabetes mellitus	60	t.Unigene001453|t.Unigene002191|t.Unigene002192|t.Unigene003204|t.Unigene004332|t.Unigene004333|t.Unigene004334|t.Unigene009195|t.Unigene013726|t.Unigene013730|t.Unigene014940|t.Unigene016567|t.Unigene016747|t.Unigene016755|t.Unigene019296|t.Unigene019519|t.Unigene020559|t.Unigene021457|t.Unigene021491|t.Unigene025811|t.Unigene027489|t.Unigene027526|t.Unigene030144|t.Unigene030610|t.Unigene040632…
232	ko04950	Maturity onset diabetes of the young	11	t.Unigene026301|t.Unigene037481|t.Unigene039585|t.Unigene050676|t.Unigene080692|t.Unigene086591|t.Unigene090911|t.Unigene104896|t.Unigene110328|t.Unigene112785|t.Unigene117663
233	ko04960	Aldosterone-regulated sodium reabsorption	75	t.Unigene000106|t.Unigene000240|t.Unigene000241|t.Unigene004031|t.Unigene009035|t.Unigene009036|t.Unigene009037|t.Unigene009038|t.Unigene016412|t.Unigene018946|t.Unigene019209|t.Unigene021612|t.Unigene021637|t.Unigene025841|t.Unigene028672|t.Unigene031308|t.Unigene032030|t.Unigene033669|t.Unigene034828|t.Unigene035736|t.Unigene035740|t.Unigene036998|t.Unigene038430|t.Unigene038431|t.Unigene041719…
234	ko04961	Endocrine and other factor-regulated calcium reabsorption	145	t.Unigene000106|t.Unigene000347|t.Unigene001734|t.Unigene003191|t.Unigene003193|t.Unigene003380|t.Unigene004025|t.Unigene007383|t.Unigene012012|t.Unigene012013|t.Unigene012014|t.Unigene014433|t.Unigene014434|t.Unigene016412|t.Unigene016729|t.Unigene017113|t.Unigene017397|t.Unigene018753|t.Unigene019131|t.Unigene019617|t.Unigene020694|t.Unigene020816|t.Unigene021006|t.Unigene021033|t.Unigene021211…
235	ko04962	Vasopressin-regulated water reabsorption	116	t.Unigene000090|t.Unigene000154|t.Unigene000347|t.Unigene001734|t.Unigene004025|t.Unigene014109|t.Unigene014593|t.Unigene016461|t.Unigene016484|t.Unigene016729|t.Unigene018112|t.Unigene018113|t.Unigene018215|t.Unigene019131|t.Unigene019617|t.Unigene020119|t.Unigene020694|t.Unigene021384|t.Unigene022719|t.Unigene022758|t.Unigene022804|t.Unigene023083|t.Unigene023170|t.Unigene023426|t.Unigene023703…
236	ko04964	Proximal tubule bicarbonate reclamation	60	t.Unigene000106|t.Unigene004983|t.Unigene008957|t.Unigene008958|t.Unigene012611|t.Unigene012612|t.Unigene015038|t.Unigene016412|t.Unigene017807|t.Unigene021953|t.Unigene025841|t.Unigene026603|t.Unigene027217|t.Unigene030958|t.Unigene035736|t.Unigene037811|t.Unigene042224|t.Unigene044935|t.Unigene045878|t.Unigene046236|t.Unigene054485|t.Unigene055847|t.Unigene055956|t.Unigene059898|t.Unigene060279…
237	ko04966	Collecting duct acid secretion	63	t.Unigene001816|t.Unigene003500|t.Unigene013992|t.Unigene014450|t.Unigene015526|t.Unigene016957|t.Unigene017155|t.Unigene017257|t.Unigene018402|t.Unigene019257|t.Unigene021653|t.Unigene022186|t.Unigene022418|t.Unigene023242|t.Unigene024181|t.Unigene025258|t.Unigene025339|t.Unigene026710|t.Unigene028183|t.Unigene029351|t.Unigene032183|t.Unigene035561|t.Unigene036804|t.Unigene039186|t.Unigene039254…
238	ko04970	Salivary secretion	95	t.Unigene000106|t.Unigene003129|t.Unigene003130|t.Unigene003855|t.Unigene014911|t.Unigene015074|t.Unigene016412|t.Unigene016414|t.Unigene016994|t.Unigene017501|t.Unigene017756|t.Unigene018318|t.Unigene019930|t.Unigene020748|t.Unigene020819|t.Unigene024732|t.Unigene025841|t.Unigene030775|t.Unigene031960|t.Unigene031961|t.Unigene032368|t.Unigene033417|t.Unigene033517|t.Unigene033669|t.Unigene033903…
239	ko04971	Gastric acid secretion	99	t.Unigene000106|t.Unigene003855|t.Unigene014911|t.Unigene015074|t.Unigene016412|t.Unigene016414|t.Unigene016894|t.Unigene016994|t.Unigene017501|t.Unigene017756|t.Unigene018318|t.Unigene019930|t.Unigene020748|t.Unigene020803|t.Unigene020819|t.Unigene024732|t.Unigene024874|t.Unigene025841|t.Unigene030775|t.Unigene031960|t.Unigene031961|t.Unigene032074|t.Unigene032368|t.Unigene033417|t.Unigene033669…
240	ko04972	Pancreatic secretion	138	t.Unigene000106|t.Unigene000347|t.Unigene001734|t.Unigene004025|t.Unigene005616|t.Unigene014908|t.Unigene016412|t.Unigene016634|t.Unigene016729|t.Unigene017976|t.Unigene019131|t.Unigene019617|t.Unigene020694|t.Unigene022454|t.Unigene022476|t.Unigene022719|t.Unigene022758|t.Unigene022804|t.Unigene023170|t.Unigene023355|t.Unigene023426|t.Unigene023703|t.Unigene023803|t.Unigene024056|t.Unigene024732…
241	ko04973	Carbohydrate digestion and absorption	79	t.Unigene000106|t.Unigene006499|t.Unigene011902|t.Unigene011903|t.Unigene016412|t.Unigene016741|t.Unigene017202|t.Unigene017946|t.Unigene018028|t.Unigene022552|t.Unigene025676|t.Unigene025841|t.Unigene026442|t.Unigene028013|t.Unigene028839|t.Unigene032030|t.Unigene035736|t.Unigene036998|t.Unigene038430|t.Unigene038431|t.Unigene041719|t.Unigene042224|t.Unigene042863|t.Unigene043237|t.Unigene043238…
242	ko04974	Protein digestion and absorption	65	t.Unigene000106|t.Unigene010480|t.Unigene010481|t.Unigene014052|t.Unigene016412|t.Unigene017033|t.Unigene025392|t.Unigene025841|t.Unigene026698|t.Unigene028191|t.Unigene032667|t.Unigene032668|t.Unigene035347|t.Unigene035736|t.Unigene037811|t.Unigene042224|t.Unigene043614|t.Unigene044691|t.Unigene046236|t.Unigene049381|t.Unigene049382|t.Unigene052910|t.Unigene055847|t.Unigene055956|t.Unigene058526…
243	ko04975	Fat digestion and absorption	51	t.Unigene017976|t.Unigene018280|t.Unigene025805|t.Unigene026415|t.Unigene027881|t.Unigene028613|t.Unigene033295|t.Unigene034706|t.Unigene038288|t.Unigene039992|t.Unigene040441|t.Unigene040442|t.Unigene042640|t.Unigene043854|t.Unigene045419|t.Unigene049244|t.Unigene050878|t.Unigene051247|t.Unigene051302|t.Unigene052392|t.Unigene052466|t.Unigene052717|t.Unigene059463|t.Unigene061037|t.Unigene061508…
244	ko04976	Bile secretion	142	t.Unigene000106|t.Unigene003355|t.Unigene004652|t.Unigene005323|t.Unigene007897|t.Unigene008864|t.Unigene008865|t.Unigene009405|t.Unigene011746|t.Unigene011747|t.Unigene013262|t.Unigene013263|t.Unigene013450|t.Unigene013954|t.Unigene014520|t.Unigene015469|t.Unigene015826|t.Unigene015911|t.Unigene016412|t.Unigene016631|t.Unigene017443|t.Unigene019689|t.Unigene020085|t.Unigene025815|t.Unigene025841…
245	ko04977	Vitamin digestion and absorption	23	t.Unigene008598|t.Unigene016426|t.Unigene017225|t.Unigene018280|t.Unigene030769|t.Unigene035856|t.Unigene038288|t.Unigene042640|t.Unigene045922|t.Unigene061037|t.Unigene062978|t.Unigene062979|t.Unigene066140|t.Unigene080460|t.Unigene085909|t.Unigene088454|t.Unigene089364|t.Unigene098163|t.Unigene098971|t.Unigene109284|t.Unigene109981|t.Unigene114898|t.Unigene116629
246	ko04978	Mineral absorption	73	t.Unigene000106|t.Unigene000394|t.Unigene001509|t.Unigene003582|t.Unigene004478|t.Unigene005667|t.Unigene007889|t.Unigene014129|t.Unigene016412|t.Unigene018057|t.Unigene022669|t.Unigene023005|t.Unigene023454|t.Unigene023701|t.Unigene025841|t.Unigene026973|t.Unigene027588|t.Unigene028607|t.Unigene028625|t.Unigene035311|t.Unigene035479|t.Unigene035736|t.Unigene037811|t.Unigene038171|t.Unigene039819…
247	ko05010	Alzheimer's disease	409	t.Unigene001674|t.Unigene001826|t.Unigene001971|t.Unigene002024|t.Unigene002382|t.Unigene003048|t.Unigene003049|t.Unigene003855|t.Unigene004031|t.Unigene004180|t.Unigene004181|t.Unigene004527|t.Unigene004615|t.Unigene004617|t.Unigene004767|t.Unigene005491|t.Unigene007857|t.Unigene007863|t.Unigene012422|t.Unigene012423|t.Unigene013924|t.Unigene014284|t.Unigene014423|t.Unigene014578|t.Unigene014583…
248	ko05012	Parkinson's disease	295	t.Unigene000267|t.Unigene001674|t.Unigene001971|t.Unigene002024|t.Unigene002382|t.Unigene003048|t.Unigene003049|t.Unigene003173|t.Unigene004615|t.Unigene004617|t.Unigene004767|t.Unigene007857|t.Unigene007927|t.Unigene012120|t.Unigene012121|t.Unigene012389|t.Unigene014284|t.Unigene014423|t.Unigene014565|t.Unigene015040|t.Unigene015121|t.Unigene015156|t.Unigene015403|t.Unigene015477|t.Unigene015746…
249	ko05014	Amyotrophic lateral sclerosis (ALS)	92	t.Unigene001826|t.Unigene002382|t.Unigene004527|t.Unigene005616|t.Unigene007787|t.Unigene009026|t.Unigene009028|t.Unigene013924|t.Unigene015121|t.Unigene015418|t.Unigene016634|t.Unigene017982|t.Unigene018013|t.Unigene018277|t.Unigene018982|t.Unigene022518|t.Unigene023803|t.Unigene024487|t.Unigene024720|t.Unigene025340|t.Unigene025754|t.Unigene026077|t.Unigene026668|t.Unigene027581|t.Unigene027736…
250	ko05016	Huntington's disease	481	t.Unigene001674|t.Unigene001971|t.Unigene002024|t.Unigene002382|t.Unigene003048|t.Unigene003049|t.Unigene003173|t.Unigene003191|t.Unigene003193|t.Unigene003380|t.Unigene004615|t.Unigene004617|t.Unigene004767|t.Unigene005488|t.Unigene006653|t.Unigene007383|t.Unigene007857|t.Unigene007880|t.Unigene007881|t.Unigene007927|t.Unigene009026|t.Unigene009028|t.Unigene009788|t.Unigene011627|t.Unigene012389…
251	ko05020	Prion diseases	89	t.Unigene000082|t.Unigene000257|t.Unigene004031|t.Unigene004260|t.Unigene004261|t.Unigene008757|t.Unigene008758|t.Unigene008787|t.Unigene009026|t.Unigene009028|t.Unigene017014|t.Unigene017370|t.Unigene017514|t.Unigene018946|t.Unigene019014|t.Unigene019015|t.Unigene019209|t.Unigene021413|t.Unigene021518|t.Unigene021612|t.Unigene021637|t.Unigene022036|t.Unigene022518|t.Unigene024655|t.Unigene025531…
252	ko05100	Bacterial invasion of epithelial cells	239	t.Unigene000486|t.Unigene000487|t.Unigene001740|t.Unigene001825|t.Unigene002142|t.Unigene002539|t.Unigene004287|t.Unigene005505|t.Unigene005506|t.Unigene005616|t.Unigene008173|t.Unigene008393|t.Unigene008394|t.Unigene008614|t.Unigene011331|t.Unigene011333|t.Unigene012012|t.Unigene012013|t.Unigene012014|t.Unigene014363|t.Unigene014390|t.Unigene014391|t.Unigene014433|t.Unigene014434|t.Unigene014839…
253	ko05110	Vibrio cholerae infection	177	t.Unigene000925|t.Unigene001816|t.Unigene001825|t.Unigene002142|t.Unigene002539|t.Unigene003500|t.Unigene004287|t.Unigene004509|t.Unigene004634|t.Unigene007078|t.Unigene008614|t.Unigene011331|t.Unigene011333|t.Unigene013992|t.Unigene014363|t.Unigene014390|t.Unigene014391|t.Unigene014450|t.Unigene014509|t.Unigene015526|t.Unigene015945|t.Unigene016310|t.Unigene016537|t.Unigene016580|t.Unigene016598…
254	ko05120	Epithelial cell signaling in Helicobacter pylori infection	163	t.Unigene001816|t.Unigene003500|t.Unigene005616|t.Unigene013992|t.Unigene014065|t.Unigene014066|t.Unigene014450|t.Unigene015121|t.Unigene015526|t.Unigene016595|t.Unigene016634|t.Unigene016957|t.Unigene017057|t.Unigene017151|t.Unigene017155|t.Unigene017257|t.Unigene017332|t.Unigene018402|t.Unigene018982|t.Unigene019257|t.Unigene021653|t.Unigene021705|t.Unigene022186|t.Unigene022418|t.Unigene022689…
255	ko05130	Pathogenic Escherichia coli infection	196	t.Unigene000321|t.Unigene000486|t.Unigene000487|t.Unigene001095|t.Unigene001096|t.Unigene001098|t.Unigene001099|t.Unigene001740|t.Unigene001825|t.Unigene002083|t.Unigene002142|t.Unigene002539|t.Unigene002854|t.Unigene003863|t.Unigene003864|t.Unigene004287|t.Unigene005505|t.Unigene005506|t.Unigene008173|t.Unigene008393|t.Unigene008394|t.Unigene008614|t.Unigene011331|t.Unigene011333|t.Unigene014363…
256	ko05131	Shigellosis	195	t.Unigene000486|t.Unigene000487|t.Unigene001740|t.Unigene001825|t.Unigene001851|t.Unigene002142|t.Unigene002539|t.Unigene004031|t.Unigene004287|t.Unigene005505|t.Unigene005506|t.Unigene005616|t.Unigene006147|t.Unigene008173|t.Unigene008393|t.Unigene008394|t.Unigene008614|t.Unigene009675|t.Unigene009678|t.Unigene011331|t.Unigene011333|t.Unigene014065|t.Unigene014066|t.Unigene014363|t.Unigene014390…
257	ko05133	Pertussis	189	t.Unigene001591|t.Unigene002009|t.Unigene003855|t.Unigene004031|t.Unigene004749|t.Unigene005575|t.Unigene006073|t.Unigene006269|t.Unigene008173|t.Unigene008260|t.Unigene008747|t.Unigene008787|t.Unigene009349|t.Unigene010433|t.Unigene011319|t.Unigene014386|t.Unigene014387|t.Unigene014458|t.Unigene014911|t.Unigene015074|t.Unigene015121|t.Unigene015365|t.Unigene016414|t.Unigene016650|t.Unigene016894…
258	ko05140	Leishmaniasis	144	t.Unigene001591|t.Unigene002009|t.Unigene004031|t.Unigene005575|t.Unigene006073|t.Unigene006269|t.Unigene008173|t.Unigene008260|t.Unigene011319|t.Unigene014386|t.Unigene014387|t.Unigene015365|t.Unigene016650|t.Unigene017151|t.Unigene018536|t.Unigene018946|t.Unigene018994|t.Unigene019209|t.Unigene019421|t.Unigene019422|t.Unigene019998|t.Unigene021301|t.Unigene021612|t.Unigene021637|t.Unigene022588…
259	ko05142	Chagas disease (American trypanosomiasis)	217	t.Unigene001591|t.Unigene001610|t.Unigene002009|t.Unigene002380|t.Unigene004031|t.Unigene004046|t.Unigene004618|t.Unigene004619|t.Unigene005575|t.Unigene006026|t.Unigene006073|t.Unigene006269|t.Unigene008787|t.Unigene010389|t.Unigene010390|t.Unigene010391|t.Unigene010392|t.Unigene010393|t.Unigene011319|t.Unigene014065|t.Unigene014066|t.Unigene014386|t.Unigene014387|t.Unigene014961|t.Unigene015365…
260	ko05143	African trypanosomiasis	27	t.Unigene003710|t.Unigene003711|t.Unigene015676|t.Unigene021301|t.Unigene021369|t.Unigene031439|t.Unigene031960|t.Unigene031961|t.Unigene033083|t.Unigene033669|t.Unigene037006|t.Unigene037007|t.Unigene038896|t.Unigene039251|t.Unigene040128|t.Unigene043900|t.Unigene045387|t.Unigene045615|t.Unigene069152|t.Unigene069415|t.Unigene073075|t.Unigene077533|t.Unigene091425|t.Unigene092735|t.Unigene093261…
261	ko05144	Malaria	33	t.Unigene008260|t.Unigene017631|t.Unigene023191|t.Unigene026091|t.Unigene033083|t.Unigene038796|t.Unigene040080|t.Unigene041965|t.Unigene043900|t.Unigene045615|t.Unigene046863|t.Unigene050590|t.Unigene052439|t.Unigene052863|t.Unigene054960|t.Unigene054961|t.Unigene057657|t.Unigene064134|t.Unigene073075|t.Unigene081953|t.Unigene082550|t.Unigene083575|t.Unigene088580|t.Unigene089920|t.Unigene095860…
262	ko05145	Toxoplasmosis	293	t.Unigene001008|t.Unigene001009|t.Unigene001775|t.Unigene002009|t.Unigene002382|t.Unigene003650|t.Unigene003651|t.Unigene003780|t.Unigene003781|t.Unigene003785|t.Unigene004031|t.Unigene004387|t.Unigene004388|t.Unigene004832|t.Unigene005309|t.Unigene005310|t.Unigene005321|t.Unigene005322|t.Unigene005575|t.Unigene005604|t.Unigene005824|t.Unigene005995|t.Unigene005996|t.Unigene005997|t.Unigene006269…
263	ko05146	Amoebiasis	139	t.Unigene000090|t.Unigene008260|t.Unigene009909|t.Unigene015121|t.Unigene016765|t.Unigene017749|t.Unigene017872|t.Unigene018982|t.Unigene019448|t.Unigene022505|t.Unigene023083|t.Unigene024272|t.Unigene025104|t.Unigene025248|t.Unigene026091|t.Unigene026454|t.Unigene026866|t.Unigene027736|t.Unigene028388|t.Unigene031276|t.Unigene031439|t.Unigene031960|t.Unigene031961|t.Unigene032030|t.Unigene032538…
264	ko05150	Staphylococcus aureus infection	108	t.Unigene001591|t.Unigene006073|t.Unigene008260|t.Unigene008787|t.Unigene009349|t.Unigene009557|t.Unigene010433|t.Unigene013576|t.Unigene013579|t.Unigene013580|t.Unigene014646|t.Unigene016119|t.Unigene016609|t.Unigene016650|t.Unigene017003|t.Unigene018536|t.Unigene019998|t.Unigene021931|t.Unigene022588|t.Unigene022913|t.Unigene022923|t.Unigene023048|t.Unigene023168|t.Unigene023732|t.Unigene025811…
265	ko05152	Tuberculosis	431	t.Unigene000090|t.Unigene000313|t.Unigene000796|t.Unigene001591|t.Unigene001816|t.Unigene001826|t.Unigene002009|t.Unigene002382|t.Unigene002628|t.Unigene003500|t.Unigene003855|t.Unigene004031|t.Unigene004332|t.Unigene004333|t.Unigene004334|t.Unigene004527|t.Unigene004568|t.Unigene004661|t.Unigene005575|t.Unigene006073|t.Unigene006269|t.Unigene006892|t.Unigene006893|t.Unigene007930|t.Unigene007931…
266	ko05160	Hepatitis C	222	t.Unigene001610|t.Unigene002380|t.Unigene004031|t.Unigene004046|t.Unigene004618|t.Unigene004619|t.Unigene004832|t.Unigene007897|t.Unigene008271|t.Unigene008272|t.Unigene009931|t.Unigene010389|t.Unigene010390|t.Unigene010391|t.Unigene010392|t.Unigene010393|t.Unigene014065|t.Unigene014066|t.Unigene014520|t.Unigene015649|t.Unigene016486|t.Unigene016741|t.Unigene017024|t.Unigene017151|t.Unigene017202…
267	ko05162	Measles	263	t.Unigene000605|t.Unigene001008|t.Unigene001009|t.Unigene001847|t.Unigene002009|t.Unigene002369|t.Unigene003095|t.Unigene003650|t.Unigene003651|t.Unigene003780|t.Unigene003781|t.Unigene004044|t.Unigene004832|t.Unigene005309|t.Unigene005310|t.Unigene005575|t.Unigene005995|t.Unigene005996|t.Unigene005997|t.Unigene006269|t.Unigene007287|t.Unigene008271|t.Unigene008272|t.Unigene008503|t.Unigene009137…
268	ko05164	Influenza A	379	t.Unigene000168|t.Unigene001008|t.Unigene001009|t.Unigene001825|t.Unigene002009|t.Unigene002131|t.Unigene002132|t.Unigene002142|t.Unigene002382|t.Unigene002539|t.Unigene003650|t.Unigene003651|t.Unigene003780|t.Unigene003781|t.Unigene004031|t.Unigene004260|t.Unigene004261|t.Unigene004287|t.Unigene004832|t.Unigene005309|t.Unigene005310|t.Unigene005575|t.Unigene005995|t.Unigene005996|t.Unigene005997…
269	ko05200	Pathways in cancer	553	t.Unigene002382|t.Unigene004031|t.Unigene004044|t.Unigene004260|t.Unigene004261|t.Unigene005616|t.Unigene006192|t.Unigene006193|t.Unigene007221|t.Unigene007222|t.Unigene007224|t.Unigene007225|t.Unigene007227|t.Unigene007228|t.Unigene007381|t.Unigene007382|t.Unigene007627|t.Unigene007897|t.Unigene008173|t.Unigene008271|t.Unigene008272|t.Unigene008898|t.Unigene009931|t.Unigene011627|t.Unigene012143…
270	ko05211	Renal cell carcinoma	142	t.Unigene004031|t.Unigene004260|t.Unigene004261|t.Unigene005616|t.Unigene009850|t.Unigene011627|t.Unigene013430|t.Unigene013433|t.Unigene013436|t.Unigene013954|t.Unigene016634|t.Unigene016741|t.Unigene017057|t.Unigene017202|t.Unigene017579|t.Unigene018025|t.Unigene018946|t.Unigene019209|t.Unigene021612|t.Unigene021637|t.Unigene022036|t.Unigene023191|t.Unigene023803|t.Unigene024876|t.Unigene025095…
271	ko05221	Acute myeloid leukemia	119	t.Unigene004031|t.Unigene004260|t.Unigene004261|t.Unigene008271|t.Unigene008272|t.Unigene014065|t.Unigene014066|t.Unigene015146|t.Unigene016741|t.Unigene017202|t.Unigene018946|t.Unigene019209|t.Unigene021612|t.Unigene021637|t.Unigene022036|t.Unigene024892|t.Unigene025449|t.Unigene025741|t.Unigene027140|t.Unigene028826|t.Unigene029918|t.Unigene031308|t.Unigene031503|t.Unigene031773|t.Unigene032030…
272	ko05310	Asthma	18	t.Unigene021414|t.Unigene025811|t.Unigene027701|t.Unigene033909|t.Unigene039251|t.Unigene048236|t.Unigene054594|t.Unigene055984|t.Unigene058759|t.Unigene059741|t.Unigene061811|t.Unigene061812|t.Unigene062048|t.Unigene062049|t.Unigene069415|t.Unigene070707|t.Unigene089175|t.Unigene092182
273	ko05320	Autoimmune thyroid disease	31	t.Unigene001453|t.Unigene003204|t.Unigene013726|t.Unigene013730|t.Unigene014940|t.Unigene016747|t.Unigene016755|t.Unigene020559|t.Unigene025811|t.Unigene030144|t.Unigene039251|t.Unigene047722|t.Unigene054594|t.Unigene055984|t.Unigene058759|t.Unigene059741|t.Unigene062048|t.Unigene062049|t.Unigene065277|t.Unigene069415|t.Unigene070707|t.Unigene072957|t.Unigene072958|t.Unigene072959|t.Unigene072960…
274	ko05322	Systemic lupus erythematosus	154	t.Unigene000207|t.Unigene001591|t.Unigene001915|t.Unigene001917|t.Unigene004355|t.Unigene006073|t.Unigene008787|t.Unigene009349|t.Unigene010433|t.Unigene014664|t.Unigene014722|t.Unigene015081|t.Unigene016590|t.Unigene016650|t.Unigene016735|t.Unigene017749|t.Unigene018159|t.Unigene018482|t.Unigene018536|t.Unigene019143|t.Unigene019998|t.Unigene020822|t.Unigene022588|t.Unigene022834|t.Unigene022913…
275	ko05323	Rheumatoid arthritis	108	t.Unigene001816|t.Unigene003500|t.Unigene007813|t.Unigene008260|t.Unigene013992|t.Unigene014450|t.Unigene015526|t.Unigene016957|t.Unigene017155|t.Unigene017257|t.Unigene018402|t.Unigene019257|t.Unigene021653|t.Unigene021705|t.Unigene022186|t.Unigene022418|t.Unigene022689|t.Unigene023242|t.Unigene024181|t.Unigene025208|t.Unigene025258|t.Unigene025339|t.Unigene025811|t.Unigene026029|t.Unigene026091…
276	ko05340	Primary immunodeficiency	20	t.Unigene008860|t.Unigene018410|t.Unigene032862|t.Unigene036754|t.Unigene039251|t.Unigene043161|t.Unigene049828|t.Unigene050525|t.Unigene053610|t.Unigene053612|t.Unigene056568|t.Unigene065922|t.Unigene065923|t.Unigene069415|t.Unigene083832|t.Unigene090226|t.Unigene090751|t.Unigene099238|t.Unigene102232|t.Unigene107213
277	ko05410	Hypertrophic cardiomyopathy (HCM)	127	t.Unigene001825|t.Unigene002142|t.Unigene002539|t.Unigene003823|t.Unigene004287|t.Unigene005421|t.Unigene006026|t.Unigene008173|t.Unigene008614|t.Unigene011331|t.Unigene011333|t.Unigene014363|t.Unigene014390|t.Unigene014391|t.Unigene015945|t.Unigene016310|t.Unigene016536|t.Unigene016537|t.Unigene016580|t.Unigene016598|t.Unigene016733|t.Unigene017022|t.Unigene017859|t.Unigene018117|t.Unigene018213…
278	ko05412	Arrhythmogenic right ventricular cardiomyopathy (ARVC)	109	t.Unigene001825|t.Unigene002142|t.Unigene002539|t.Unigene004287|t.Unigene008173|t.Unigene008614|t.Unigene011331|t.Unigene011333|t.Unigene014363|t.Unigene014390|t.Unigene014391|t.Unigene015945|t.Unigene016310|t.Unigene016537|t.Unigene016580|t.Unigene016598|t.Unigene016660|t.Unigene017749|t.Unigene018117|t.Unigene018251|t.Unigene018252|t.Unigene018651|t.Unigene021168|t.Unigene022191|t.Unigene022739…
279	ko05416	Viral myocarditis	202	t.Unigene000280|t.Unigene001453|t.Unigene001825|t.Unigene002142|t.Unigene002382|t.Unigene002539|t.Unigene003204|t.Unigene004287|t.Unigene004803|t.Unigene005616|t.Unigene007885|t.Unigene008212|t.Unigene008260|t.Unigene008614|t.Unigene011331|t.Unigene011333|t.Unigene013726|t.Unigene013730|t.Unigene013853|t.Unigene013854|t.Unigene014363|t.Unigene014390|t.Unigene014391|t.Unigene014940|t.Unigene015121…
