# Supplementary material for: Transciptome analysis reveals flavonoid biosynthesis regulation and simple sequence repeats in yam (Dioscorea alata L.) tubers
Source: BMC Genomics. 2015 Apr 30;16(1):346. doi: 10.1186/s12864-015-1547-8 (PMC4415240; doi:10.1186/s12864-015-1547-8)
Supplement: Additional file 6: — Genes differentially expressed between the purple-flesh and white-flesh tubers of yam. Structural genes and transcription factors related to flavonoid biosynthesis are highlighted in red. [file 12864_2015_1547_MOESM6_ESM.xlsx]

## Sheet: Sheet1
Additional file 6. Genes differentially expressed between the purple-flesh and white-flesh tubers of yam (D. alata)
gene_id	DP_FPKM	DW_FPKM	log2(Fold_change)	Fisher_p_value	FDR correct_q_value	Arabidopsis_description
g.Unigene000065	0	3.71438	inf	5e-05	0.0128837	eukaryotic translation initiation factor 3A [Source:TAIR_LOCUS;Acc:AT4G11420]
g.Unigene000450	36.2815	0	#NAME?	0.0002	0.0363645	NA
g.Unigene000650	0	18.392	inf	5e-05	0.0128837	biotin F [Source:TAIR_LOCUS;Acc:AT5G04620]
g.Unigene001016	0	8.29508	inf	5e-05	0.0128837	NA
g.Unigene001497	8.50088	1360.4	7.32221	5e-05	0.0128837	NA
g.Unigene001740	16.1194	0	#NAME?	5e-05	0.0128837	Arp2/3 complex, 34 kD subunit p34-Arc [Source:TAIR_LOCUS;Acc:AT1G30825]
g.Unigene002031	0	26.5106	inf	0.0002	0.0363645	methionine aminopeptidase 1A [Source:TAIR_LOCUS;Acc:AT2G45240]
g.Unigene002232	4.8011	0	#NAME?	5e-05	0.0128837	Integrase-type DNA-binding superfamily protein [Source:TAIR_LOCUS;Acc:AT4G36920]
g.Unigene002272	0	12.9795	inf	5e-05	0.0128837	NA
g.Unigene003582	10.6123	1465.08	7.10909	5e-05	0.0128837	NA
g.Unigene003987	414.868	11.022	-5.23419	5e-05	0.0128837	Chalcone and stilbene synthase family protein [Source:TAIR_LOCUS;Acc:AT5G13930]
g.Unigene004018	100.817	0	#NAME?	5e-05	0.0128837	Cytochrome P450 superfamily protein [Source:TAIR_LOCUS;Acc:AT5G07990]
g.Unigene004195	83.7254	0	#NAME?	5e-05	0.0128837	dihydroflavonol 4-reductase [Source:TAIR_LOCUS;Acc:AT5G42800]
g.Unigene004794	0	22.9327	inf	5e-05	0.0128837	Granulin repeat cysteine protease family protein [Source:TAIR_LOCUS;Acc:AT1G47128]
g.Unigene005036	4.60964	0	#NAME?	5e-05	0.0128837	cysteine-rich RLK (RECEPTOR-like protein kinase) 8 [Source:TAIR_LOCUS;Acc:AT4G23160]
g.Unigene005106	0	5.42918	inf	5e-05	0.0128837	peroxisomal 3-ketoacyl-CoA thiolase 3 [Source:TAIR_LOCUS;Acc:AT2G33150]
g.Unigene005145	0	20.1883	inf	5e-05	0.0128837	NA
g.Unigene005154	2560.99	12.5021	-7.67839	5e-05	0.0128837	flavanone 3-hydroxylase [Source:TAIR_LOCUS;Acc:AT3G51240]
g.Unigene005156	0	10.0458	inf	5e-05	0.0128837	DNAJ homologue 2 [Source:TAIR_LOCUS;Acc:AT5G22060]
g.Unigene005926	0	24.8447	inf	0.0001	0.0219901	NA
g.Unigene007078	0	16.3735	inf	5e-05	0.0128837	SecY protein transport family protein [Source:TAIR_LOCUS;Acc:AT1G78720]
g.Unigene007358	2.73701	0	#NAME?	5e-05	0.0128837	NA
g.Unigene007580	0	11.2004	inf	0.0003	0.0493162	NAP1-related protein 1 [Source:TAIR_LOCUS;Acc:AT1G74560]
g.Unigene007755	15.2595	0	#NAME?	5e-05	0.0128837	amino acid permease 2 [Source:TAIR_LOCUS;Acc:AT5G09220]
g.Unigene007807	37.7667	0	#NAME?	5e-05	0.0128837	NA
g.Unigene007866	25.0884	0	#NAME?	5e-05	0.0128837	eukaryotic translation initiation factor 3 subunit C2 [Source:TAIR_LOCUS;Acc:AT3G22860]
g.Unigene007876	0	13.8434	inf	5e-05	0.0128837	NA
g.Unigene008376	0	7.0506	inf	0.0002	0.0363645	triosephosphate isomerase [Source:TAIR_LOCUS;Acc:AT3G55440]
g.Unigene008669	0	1621.76	inf	5e-05	0.0128837	NA
g.Unigene008697	0	10.8386	inf	0.0003	0.0493162	NA
g.Unigene008898	0	8.52954	inf	5e-05	0.0128837	matrix metalloproteinase [Source:TAIR_LOCUS;Acc:AT1G70170]
g.Unigene009062	0	6.95338	inf	5e-05	0.0128837	NA
g.Unigene009153	0	15.2362	inf	5e-05	0.0128837	Transketolase [Source:TAIR_LOCUS;Acc:AT2G45290]
g.Unigene009349	0	4.98474	inf	5e-05	0.0128837	NA
g.Unigene009678	0	51.3876	inf	5e-05	0.0128837	profilin 2 [Source:TAIR_LOCUS;Acc:AT4G29350]
g.Unigene010125	0	3.94077	inf	5e-05	0.0128837	DNA/RNA polymerases superfamily protein [Source:TAIR_LOCUS;Acc:ATMG00860]
g.Unigene010996	0	14.1485	inf	0.0002	0.0363645	NA
g.Unigene011649	44.1334	0	#NAME?	5e-05	0.0128837	calcium-dependent protein kinase 21 [Source:TAIR_LOCUS;Acc:AT4G04720]
g.Unigene013577	0	56.0305	inf	5e-05	0.0128837	NA
g.Unigene014416	0	17.5618	inf	5e-05	0.0128837	THAUMATIN-LIKE PROTEIN 1 [Source:TAIR_LOCUS;Acc:AT4G24180]
g.Unigene014565	0	8.00166	inf	0.0001	0.0219901	voltage dependent anion channel 3 [Source:TAIR_LOCUS;Acc:AT5G15090]
g.Unigene014625	0	11.0969	inf	5e-05	0.0128837	NA
g.Unigene014643	30.5446	0	#NAME?	0.0002	0.0363645	NA
g.Unigene014767	0	20.7281	inf	5e-05	0.0128837	NB-ARC domain-containing disease resistance protein [Source:TAIR_LOCUS;Acc:AT1G50180]
g.Unigene014794	216.436	0	#NAME?	5e-05	0.0128837	Cytochrome P450 superfamily protein [Source:TAIR_LOCUS;Acc:AT5G07990]
g.Unigene014898	0	15.385	inf	5e-05	0.0128837	NA
g.Unigene014904	0	9.0602	inf	5e-05	0.0128837	Ubiquitin-like superfamily protein [Source:TAIR_LOCUS;Acc:AT2G43210]
g.Unigene014939	0	8.56899	inf	5e-05	0.0128837	binding to TOMV RNA 1L (long form) [Source:TAIR_LOCUS;Acc:AT5G04430]
g.Unigene015060	0	10.6578	inf	5e-05	0.0128837	NA
g.Unigene015334	0	54.6234	inf	5e-05	0.0128837	NB-ARC domain-containing disease resistance protein [Source:TAIR_LOCUS;Acc:AT4G26090]
g.Unigene015668	0	5.80112	inf	5e-05	0.0128837	NA
g.Unigene016152	0	8.12191	inf	5e-05	0.0128837	NB-ARC domain-containing disease resistance protein [Source:TAIR_LOCUS;Acc:AT4G27220]
g.Unigene016414	0	12.2509	inf	5e-05	0.0128837	calmodulin 5 [Source:TAIR_LOCUS;Acc:AT2G27030]
g.Unigene016446	46.6235	0	#NAME?	0.00015	0.0304355	Dihydrolipoamide acetyltransferase, long form protein [Source:TAIR_LOCUS;Acc:AT1G54220]
g.Unigene016466	91.889	0	#NAME?	0.00025	0.0430338	NA
g.Unigene016558	0	53.3263	inf	5e-05	0.0128837	NA
g.Unigene016741	25.2814	0	#NAME?	5e-05	0.0128837	serine/threonine protein kinase 2 [Source:TAIR_LOCUS;Acc:AT3G08720]
g.Unigene016928	0	62.6757	inf	5e-05	0.0128837	Ribosomal protein L22p/L17e family protein [Source:TAIR_LOCUS;Acc:AT1G27400]
g.Unigene017000	25.4794	0	#NAME?	0.0003	0.0493162	NA
g.Unigene017366	0	4.5971	inf	5e-05	0.0128837	NA
g.Unigene017614	30.6771	0	#NAME?	5e-05	0.0128837	NA
g.Unigene017679	49.8807	0	#NAME?	5e-05	0.0128837	NA
g.Unigene017716	130.977	0	#NAME?	0.0001	0.0219901	leucoanthocyanidin dioxygenase [Source:TAIR_LOCUS;Acc:AT4G22880]
g.Unigene017832	38.4121	0	#NAME?	5e-05	0.0128837	NA
g.Unigene017855	0	7.14632	inf	5e-05	0.0128837	isocitrate dehydrogenase [Source:TAIR_LOCUS;Acc:AT1G54340]
g.Unigene017942	0	12.4385	inf	0.0001	0.0219901	polyubiquitin 3 [Source:TAIR_LOCUS;Acc:AT5G03240]
g.Unigene018026	0	6.71667	inf	0.00015	0.0304355	carboxypeptidase D, putative [Source:TAIR_LOCUS;Acc:AT1G71696]
g.Unigene018263	24.9772	0	#NAME?	5e-05	0.0128837	unknown protein; FUNCTIONS IN: molecular_function unknown; INVOLVED IN: biological_process unknown; LOCATED IN: mitochondrion; EXPRESSED IN: 22 plant structures; EXPRESSED DURING: 13 growth stages; Has 1807 Blast hits to 1807 proteins in 277 species /.../ae - 0; Bacteria - 0; Metazoa - 736; Fungi - 347; Plants - 385; Viruses - 0; Other Eukaryotes - 339 (source: NCBI BLink). [Source:TAIR_LOCUS;Acc…
g.Unigene018271	0	3.42058	inf	5e-05	0.0128837	NA
g.Unigene018536	0	24.6842	inf	5e-05	0.0128837	NA
g.Unigene018632	19.2514	0	#NAME?	5e-05	0.0128837	NA
g.Unigene018729	0	4.89618	inf	5e-05	0.0128837	mitochondrial heat shock protein 70-1 [Source:TAIR_LOCUS;Acc:AT4G37910]
g.Unigene018753	0	9.22188	inf	5e-05	0.0128837	Clathrin adaptor complexes medium subunit family protein [Source:TAIR_LOCUS;Acc:AT5G46630]
g.Unigene018823	0	7.83	inf	5e-05	0.0128837	NA
g.Unigene018938	0	10.758	inf	5e-05	0.0128837	NA
g.Unigene018988	0	29.4156	inf	5e-05	0.0128837	NA
g.Unigene019015	0	14.6608	inf	0.00015	0.0304355	Heat shock protein 70 (Hsp 70) family protein [Source:TAIR_LOCUS;Acc:AT1G09080]
g.Unigene019250	0	25.3726	inf	5e-05	0.0128837	NA
g.Unigene019450	331.671	0	#NAME?	5e-05	0.0128837	ubiquitin extension protein 1 [Source:TAIR_LOCUS;Acc:AT3G52590]
g.Unigene020087	0	2.74882	inf	5e-05	0.0128837	NA
g.Unigene020510	0	4.79801	inf	5e-05	0.0128837	NA
g.Unigene020511	0	4.9039	inf	5e-05	0.0128837	NA
g.Unigene020553	0	89.4819	inf	0.0002	0.0363645	NA
g.Unigene020564	3.7635	538.136	7.15975	5e-05	0.0128837	NA
g.Unigene020612	0	56.6575	inf	5e-05	0.0128837	Ribosomal protein S19 family protein [Source:TAIR_LOCUS;Acc:AT5G09500]
g.Unigene020630	51.4372	0	#NAME?	5e-05	0.0128837	ubiquitin C-terminal hydrolase 3 [Source:TAIR_LOCUS;Acc:AT4G17510]
g.Unigene020637	16.0903	0	#NAME?	5e-05	0.0128837	Small nuclear ribonucleoprotein family protein [Source:TAIR_LOCUS;Acc:AT1G76860]
g.Unigene020730	7.94794	1247.71	7.29449	0.00025	0.0430338	NA
g.Unigene021408	0	14.8997	inf	5e-05	0.0128837	NA
g.Unigene021931	9.30314	1505.14	7.33796	0.0002	0.0363645	NA
g.Unigene022084	0	22.7973	inf	5e-05	0.0128837	ATP synthase alpha/beta family protein [Source:TAIR_LOCUS;Acc:AT5G08680]
g.Unigene022254	0	7.50041	inf	0.0001	0.0219901	Insulinase (Peptidase family M16) protein [Source:TAIR_LOCUS;Acc:AT3G02090]
g.Unigene022340	0	10.3476	inf	5e-05	0.0128837	P-loop containing nucleoside triphosphate hydrolases superfamily protein [Source:TAIR_LOCUS;Acc:AT3G45070]
g.Unigene022787	15.3269	0	#NAME?	0.0003	0.0493162	S18 ribosomal protein [Source:TAIR_LOCUS;Acc:AT4G09800]
g.Unigene022947	0	39.8571	inf	5e-05	0.0128837	NB-ARC domain-containing disease resistance protein [Source:TAIR_LOCUS;Acc:AT3G07040]
g.Unigene023331	23.3728	0	#NAME?	5e-05	0.0128837	NA
g.Unigene023487	0	44.8299	inf	5e-05	0.0128837	NA
g.Unigene023510	48.6863	0	#NAME?	5e-05	0.0128837	NA
g.Unigene023524	0	33.5186	inf	5e-05	0.0128837	ubiquitin 6 [Source:TAIR_LOCUS;Acc:AT2G47110]
g.Unigene023611	0	14.6206	inf	5e-05	0.0128837	actin-11 [Source:TAIR_LOCUS;Acc:AT3G12110]
g.Unigene023638	55.174	0	#NAME?	5e-05	0.0128837	unknown protein; FUNCTIONS IN: molecular_function unknown; INVOLVED IN: biological_process unknown; LOCATED IN: endomembrane system; BEST Arabidopsis thaliana protein match is: unknown protein (TAIR:AT4G34600.1); Has 35333 Blast hits to 34131 protei /.../2444 species: Archae - 798; Bacteria - 22429; Metazoa - 974; Fungi - 991; Plants - 531; Viruses - 0; Other Eukaryotes - 9610 (source: NCBI BLink…
g.Unigene023864	37.2844	0	#NAME?	0.00025	0.0430338	NA
g.Unigene023902	0	62.4287	inf	5e-05	0.0128837	NA
g.Unigene023951	0	62.136	inf	0.0001	0.0219901	ubiquitin extension protein 1 [Source:TAIR_LOCUS;Acc:AT3G52590]
g.Unigene024044	49.745	0	#NAME?	5e-05	0.0128837	cytochrome c oxidase assembly protein CtaG / Cox11 family [Source:TAIR_LOCUS;Acc:AT1G02410]
g.Unigene024047	0	57.4785	inf	5e-05	0.0128837	NA
g.Unigene024116	87.942	0	#NAME?	5e-05	0.0128837	calmodulin 1 [Source:TAIR_LOCUS;Acc:AT5G37780]
g.Unigene024243	155.414	0	#NAME?	5e-05	0.0128837	NA
g.Unigene024585	0	292.397	inf	5e-05	0.0128837	NA
g.Unigene024589	503.532	0	#NAME?	5e-05	0.0128837	ribonuclease II family protein [Source:TAIR_LOCUS;Acc:AT2G17510]
g.Unigene024825	13.4504	0	#NAME?	5e-05	0.0128837	saposin B domain-containing protein [Source:TAIR_LOCUS;Acc:AT5G01800]
g.Unigene024829	40.9454	0	#NAME?	5e-05	0.0128837	NA
g.Unigene024868	9.22157	0	#NAME?	5e-05	0.0128837	histone mono-ubiquitination 2 [Source:TAIR_LOCUS;Acc:AT1G55250]
g.Unigene024916	16.5532	0	#NAME?	5e-05	0.0128837	NA
g.Unigene024922	122.339	0	#NAME?	0.0001	0.0219901	Ribosomal protein S14p/S29e family protein [Source:TAIR_LOCUS;Acc:AT4G33865]
g.Unigene024967	12.9982	0	#NAME?	5e-05	0.0128837	Gag-Pol-related retrotransposon family protein [Source:TAIR_LOCUS;Acc:AT3G21000]
g.Unigene025022	61.5425	0	#NAME?	5e-05	0.0128837	gamma-tubulin complex protein 2 [Source:TAIR_LOCUS;Acc:AT5G05620]
g.Unigene025065	59.9638	0	#NAME?	5e-05	0.0128837	NA
g.Unigene025072	28.9334	0	#NAME?	5e-05	0.0128837	NA
g.Unigene025083	0	16.17	inf	0.0002	0.0363645	NA
g.Unigene025090	0	18.1882	inf	5e-05	0.0128837	NA
g.Unigene025092	1401.55	8.31214	-7.39758	5e-05	0.0128837	UDP-glucosyl transferase 78D2 [Source:TAIR_LOCUS;Acc:AT5G17050]
g.Unigene025114	0	15.6795	inf	5e-05	0.0128837	cysteine-rich RLK (RECEPTOR-like protein kinase) 8 [Source:TAIR_LOCUS;Acc:AT4G23160]
g.Unigene025130	0	28.2176	inf	5e-05	0.0128837	signal recognition particle 19 kDa protein, putative / SRP19, putative [Source:TAIR_LOCUS;Acc:AT1G48160]
g.Unigene025136	0	8.66406	inf	5e-05	0.0128837	eukaryotic translation initiation factor 2 beta subunit [Source:TAIR_LOCUS;Acc:AT5G20920]
g.Unigene025145	35.4419	0	#NAME?	0.0001	0.0219901	NA
g.Unigene025148	0	49.5115	inf	5e-05	0.0128837	Ribosomal L22e protein family [Source:TAIR_LOCUS;Acc:AT3G05560]
g.Unigene025278	39.9762	0	#NAME?	5e-05	0.0128837	NA
g.Unigene025493	0	5.8981	inf	0.0002	0.0363645	NA
g.Unigene025708	22.9288	0	#NAME?	5e-05	0.0128837	NA
g.Unigene025879	0	3.00534	inf	0.0002	0.0363645	NA
g.Unigene025880	0	13.8831	inf	5e-05	0.0128837	NA
g.Unigene025899	16.6839	0	#NAME?	5e-05	0.0128837	unknown protein; BEST Arabidopsis thaliana protein match is: unknown protein (TAIR:AT4G02210.2); Has 350 Blast hits to 284 proteins in 18 species: Archae - 0; Bacteria - 0; Metazoa - 0; Fungi - 13; Plants - 331; Viruses - 0; Other Eukaryotes - 6 (so /.../NCBI BLink). [Source:TAIR_LOCUS;Acc:AT4G02550]
g.Unigene025900	17.6579	0	#NAME?	0.0001	0.0219901	NA
g.Unigene025914	0	35.5778	inf	0.0002	0.0363645	NA
g.Unigene025959	5.04524	0	#NAME?	0.0002	0.0363645	MuDR family transposase [Source:TAIR_LOCUS;Acc:AT1G64260]
g.Unigene025968	0	12.8313	inf	0.0002	0.0363645	NA
g.Unigene026027	0	10.1685	inf	5e-05	0.0128837	NA
g.Unigene026048	9.19893	0	#NAME?	0.0001	0.0219901	cysteine-rich RLK (RECEPTOR-like protein kinase) 8 [Source:TAIR_LOCUS;Acc:AT4G23160]
g.Unigene026052	0	12.6354	inf	5e-05	0.0128837	actin-related protein C1B [Source:TAIR_LOCUS;Acc:AT2G31300]
g.Unigene026115	0	5.58135	inf	5e-05	0.0128837	NA
g.Unigene026120	0	7.39203	inf	5e-05	0.0128837	NA
g.Unigene026244	30.8704	0	#NAME?	0.00015	0.0304355	NA
g.Unigene026272	39.118	0	#NAME?	0.0001	0.0219901	NA
g.Unigene026352	26.4986	0	#NAME?	5e-05	0.0128837	NA
g.Unigene026376	0	9.394	inf	5e-05	0.0128837	Ribosome associated membrane protein RAMP4 [Source:TAIR_LOCUS;Acc:AT1G27350]
g.Unigene026542	0	7.47071	inf	5e-05	0.0128837	RHO-related protein from plants 9 [Source:TAIR_LOCUS;Acc:AT4G28950]
g.Unigene026593	0	29.4718	inf	5e-05	0.0128837	anaphase-promoting complex/cyclosome 11 [Source:TAIR_LOCUS;Acc:AT3G05870]
g.Unigene026674	0	8.64689	inf	5e-05	0.0128837	Calcium-binding EF-hand family protein [Source:TAIR_LOCUS;Acc:AT3G18430]
g.Unigene026736	0	6.65513	inf	5e-05	0.0128837	alpha-1,3-mannosyl-glycoprotein beta-1,2-N-acetylglucosaminyltransferase, putative [Source:TAIR_LOCUS;Acc:AT4G38240]
g.Unigene026819	0	14.1814	inf	0.00015	0.0304355	NA
g.Unigene026999	0	7.39474	inf	5e-05	0.0128837	Fatty acid hydroxylase superfamily [Source:TAIR_LOCUS;Acc:AT1G02205]
g.Unigene027167	0	6.38135	inf	5e-05	0.0128837	NA
g.Unigene027201	0	5.1898	inf	5e-05	0.0128837	cytochrome P450, family 98, subfamily A, polypeptide 9 [Source:TAIR_LOCUS;Acc:AT1G74550]
g.Unigene027217	0	6.90916	inf	5e-05	0.0128837	NA
g.Unigene027467	0	8.16454	inf	0.0002	0.0363645	Glycosyl hydrolase family protein with chitinase insertion domain [Source:TAIR_LOCUS;Acc:AT4G19810]
g.Unigene027765	0	5.18804	inf	5e-05	0.0128837	NA
g.Unigene027919	8.67272	0	#NAME?	5e-05	0.0128837	NA
g.Unigene028052	20.3262	0	#NAME?	0.00015	0.0304355	NA
g.Unigene028133	0	5.93645	inf	5e-05	0.0128837	NA
g.Unigene028176	0	6.13028	inf	5e-05	0.0128837	Cysteine proteinases superfamily protein [Source:TAIR_LOCUS;Acc:AT1G02305]
g.Unigene028667	0	3.80815	inf	0.0002	0.0363645	NA
g.Unigene028912	444.388	0	#NAME?	5e-05	0.0128837	leucoanthocyanidin dioxygenase [Source:TAIR_LOCUS;Acc:AT4G22880]
g.Unigene029141	0	4.97407	inf	5e-05	0.0128837	Peptidase M28 family protein [Source:TAIR_LOCUS;Acc:AT5G19740]
g.Unigene029142	0	7.10561	inf	5e-05	0.0128837	NA
g.Unigene029527	0	3.61473	inf	0.0003	0.0493162	NA
g.Unigene029894	0	16.0625	inf	5e-05	0.0128837	myb domain protein 4r1 [Source:TAIR_LOCUS;Acc:AT3G18100]
g.Unigene030369	0	4.67904	inf	5e-05	0.0128837	Insulinase (Peptidase family M16) protein [Source:TAIR_LOCUS;Acc:AT3G02090]
g.Unigene030501	0	2.49071	inf	5e-05	0.0128837	cytochrome P450, family 98, subfamily A, polypeptide 9 [Source:TAIR_LOCUS;Acc:AT1G74550]
g.Unigene030734	17.8612	0	#NAME?	5e-05	0.0128837	NA
g.Unigene030737	11.9165	0	#NAME?	0.0001	0.0219901	NA
g.Unigene030768	74.6929	0	#NAME?	0.0002	0.0363645	NA
g.Unigene031344	0	10.1442	inf	5e-05	0.0128837	NA
g.Unigene039090	97.0414	0	#NAME?	0.0002	0.0363645	NA
g.Unigene039161	0	17.8354	inf	5e-05	0.0128837	delta subunit of Mt ATP synthase [Source:TAIR_LOCUS;Acc:AT5G13450]
g.Unigene039194	0	11.2856	inf	0.0001	0.0219901	sulfotransferase 16 [Source:TAIR_LOCUS;Acc:AT1G74100]
g.Unigene039225	46.7163	0	#NAME?	5e-05	0.0128837	NA
g.Unigene039356	5.94045	0	#NAME?	0.0002	0.0363645	Gag-Pol-related retrotransposon family protein [Source:TAIR_LOCUS;Acc:AT3G20980]
g.Unigene039387	0	23.2943	inf	5e-05	0.0128837	Thioredoxin superfamily protein [Source:TAIR_LOCUS;Acc:AT1G19730]
g.Unigene039650	72.0895	0	#NAME?	0.00015	0.0304355	Protein of unknown function (DUF803) [Source:TAIR_LOCUS;Acc:AT3G23870]
g.Unigene039701	40.7118	0	#NAME?	0.00025	0.0430338	NA
g.Unigene040020	38.7095	0	#NAME?	5e-05	0.0128837	NA
g.Unigene040034	34.6043	0	#NAME?	5e-05	0.0128837	NA
g.Unigene040056	15.3599	0	#NAME?	0.0003	0.0493162	importin alpha isoform 4 [Source:TAIR_LOCUS;Acc:AT1G09270]
g.Unigene040115	40.9198	0	#NAME?	5e-05	0.0128837	NA
g.Unigene040117	73.0819	0	#NAME?	0.0003	0.0493162	NA
g.Unigene040205	45.7682	0	#NAME?	5e-05	0.0128837	DDT domain-containing protein [Source:TAIR_LOCUS;Acc:AT5G08630]
g.Unigene040223	18.0047	0	#NAME?	0.0003	0.0493162	RNase L inhibitor protein-related [Source:TAIR_LOCUS;Acc:AT5G10070]
g.Unigene040274	30.3971	0	#NAME?	5e-05	0.0128837	NA
g.Unigene040340	14.1038	0	#NAME?	0.00015	0.0304355	GTP-binding family protein [Source:TAIR_LOCUS;Acc:AT3G07050]
g.Unigene040401	0	5.2746	inf	5e-05	0.0128837	RAB GTPase homolog 7A [Source:TAIR_LOCUS;Acc:AT2G21880]
g.Unigene040506	0	7.50198	inf	0.0003	0.0493162	NA
g.Unigene040546	61.1498	0	#NAME?	0.0001	0.0219901	NA
g.Unigene040914	0	11.9122	inf	0.0002	0.0363645	NA
g.Unigene040961	138.788	0	#NAME?	0.0001	0.0219901	proliferating cell nuclear antigen 2 [Source:TAIR_LOCUS;Acc:AT2G29570]
g.Unigene040999	61.5787	0	#NAME?	5e-05	0.0128837	NA
g.Unigene041012	20.9287	0	#NAME?	5e-05	0.0128837	NA
g.Unigene041015	75.0488	0	#NAME?	5e-05	0.0128837	Protein kinase superfamily protein [Source:TAIR_LOCUS;Acc:AT1G78290]
g.Unigene041043	0	5.21542	inf	0.0001	0.0219901	Transducin/WD40 repeat-like superfamily protein [Source:TAIR_LOCUS;Acc:AT1G15470]
g.Unigene041135	0	25.1315	inf	5e-05	0.0128837	RAB GTPase homolog B1C [Source:TAIR_LOCUS;Acc:AT4G17170]
g.Unigene041218	0	31.2119	inf	5e-05	0.0128837	NA
g.Unigene041240	120.898	0	#NAME?	5e-05	0.0128837	NA
g.Unigene041272	113.299	0	#NAME?	0.0003	0.0493162	NA
g.Unigene041299	39.6902	0	#NAME?	5e-05	0.0128837	NA
g.Unigene041331	0	9.40921	inf	5e-05	0.0128837	NA
g.Unigene041404	62.8652	0	#NAME?	5e-05	0.0128837	Ribosomal protein L1p/L10e family [Source:TAIR_LOCUS;Acc:AT3G58660]
g.Unigene041451	162.586	0	#NAME?	5e-05	0.0128837	NA
g.Unigene041692	0	105.113	inf	5e-05	0.0128837	Tautomerase/MIF superfamily protein [Source:TAIR_LOCUS;Acc:AT5G01650]
g.Unigene042059	0	16.3614	inf	5e-05	0.0128837	ARM repeat superfamily protein [Source:TAIR_LOCUS;Acc:AT3G08960]
g.Unigene042102	173.212	0	#NAME?	5e-05	0.0128837	nucleolar RNA-binding Nop10p family protein [Source:TAIR_LOCUS;Acc:AT2G20490]
g.Unigene042184	0	76.6035	inf	5e-05	0.0128837	Ribosomal protein L35Ae family protein [Source:TAIR_LOCUS;Acc:AT1G74270]
g.Unigene042210	461.787	0	#NAME?	0.00015	0.0304355	high mobility group [Source:TAIR_LOCUS;Acc:AT3G28730]
g.Unigene042635	0	10.9529	inf	0.0003	0.0493162	NA
g.Unigene043752	32.6112	0	#NAME?	5e-05	0.0128837	NA
g.Unigene044061	63.5346	0	#NAME?	5e-05	0.0128837	P-loop containing nucleoside triphosphate hydrolases superfamily protein [Source:TAIR_LOCUS;Acc:AT4G34910]
g.Unigene044067	2357.81	0	#NAME?	5e-05	0.0128837	NA
g.Unigene044100	158.228	0	#NAME?	5e-05	0.0128837	NA
g.Unigene044102	51.4678	0	#NAME?	0.0003	0.0493162	NA
g.Unigene044107	1499.53	0	#NAME?	0.00025	0.0430338	NA
g.Unigene044108	26.597	0	#NAME?	0.0002	0.0363645	Ribosomal protein L24e family protein [Source:TAIR_LOCUS;Acc:AT2G44860]
g.Unigene044174	0	27.9984	inf	0.00015	0.0304355	NA
g.Unigene044243	26.4528	0	#NAME?	0.00015	0.0304355	NA
g.Unigene044276	63.9757	0	#NAME?	0.0003	0.0493162	NA
g.Unigene044325	32.548	0	#NAME?	0.0001	0.0219901	Tetratricopeptide repeat (TPR)-like superfamily protein [Source:TAIR_LOCUS;Acc:AT4G08320]
g.Unigene044367	103.881	0	#NAME?	5e-05	0.0128837	NA
g.Unigene044384	43.9667	0	#NAME?	5e-05	0.0128837	NA
g.Unigene044403	96.9543	0	#NAME?	0.0001	0.0219901	NA
g.Unigene044452	54.2034	0	#NAME?	5e-05	0.0128837	NA
g.Unigene044545	531.258	0	#NAME?	5e-05	0.0128837	emp24/gp25L/p24 family/GOLD family protein [Source:TAIR_LOCUS;Acc:AT1G21900]
g.Unigene044589	40.2394	0	#NAME?	5e-05	0.0128837	tetratricopeptide repeat (TPR)-containing protein [Source:TAIR_LOCUS;Acc:AT1G80410]
g.Unigene044655	161.213	0	#NAME?	0.0001	0.0219901	NA
g.Unigene044745	392.936	0	#NAME?	5e-05	0.0128837	Ribosomal protein S24e family protein [Source:TAIR_LOCUS;Acc:AT3G04920]
g.Unigene044787	61.482	0	#NAME?	5e-05	0.0128837	Nucleotidylyl transferase superfamily protein [Source:TAIR_LOCUS;Acc:AT3G04600]
g.Unigene044912	0	16.9747	inf	5e-05	0.0128837	NA
g.Unigene045002	554.967	0	#NAME?	0.0001	0.0219901	NA
g.Unigene045077	53.0166	0	#NAME?	0.0001	0.0219901	secretion-associated RAS 1B [Source:TAIR_LOCUS;Acc:AT1G56330]
g.Unigene045093	48.297	0	#NAME?	0.00015	0.0304355	NA
g.Unigene045224	110.732	0	#NAME?	5e-05	0.0128837	NA
g.Unigene045225	147.99	0	#NAME?	0.0001	0.0219901	NA
g.Unigene045229	627.165	0	#NAME?	0.0003	0.0493162	NA
g.Unigene045236	171.637	0	#NAME?	5e-05	0.0128837	NA
g.Unigene045289	95.1552	0	#NAME?	5e-05	0.0128837	NA
g.Unigene045291	153.684	0	#NAME?	5e-05	0.0128837	phosphatidyl serine synthase family protein [Source:TAIR_LOCUS;Acc:AT1G15110]
g.Unigene045362	68.1922	0	#NAME?	5e-05	0.0128837	NA
g.Unigene045429	1449.39	0	#NAME?	0.0003	0.0493162	NA
g.Unigene045438	382.149	0	#NAME?	0.0002	0.0363645	NA
g.Unigene045552	51.7151	0	#NAME?	5e-05	0.0128837	nuclear-encoded CLP protease P7 [Source:TAIR_LOCUS;Acc:AT5G23140]
g.Unigene045582	73.1695	0	#NAME?	5e-05	0.0128837	COP9 signalosome subunit 6A [Source:TAIR_LOCUS;Acc:AT5G56280]
g.Unigene045610	0	105.655	inf	0.0002	0.0363645	NA
g.Unigene045626	1276.08	0	#NAME?	5e-05	0.0128837	C2H2 and C2HC zinc fingers superfamily protein [Source:TAIR_LOCUS;Acc:AT3G05760]
g.Unigene045644	34.8887	0	#NAME?	0.0001	0.0219901	NA
g.Unigene045662	32.2348	0	#NAME?	5e-05	0.0128837	P-loop containing nucleoside triphosphate hydrolases superfamily protein [Source:TAIR_LOCUS;Acc:AT3G16630]
g.Unigene045683	16.8015	0	#NAME?	0.0001	0.0219901	RING/U-box superfamily protein [Source:TAIR_LOCUS;Acc:AT3G58720]
g.Unigene045684	5322	0	#NAME?	5e-05	0.0128837	NA
g.Unigene045697	59.0514	0	#NAME?	5e-05	0.0128837	NA
g.Unigene045703	45.5321	0	#NAME?	0.0001	0.0219901	DNA/RNA helicase protein [Source:TAIR_LOCUS;Acc:AT5G05130]
g.Unigene045727	7.77944	924.653	6.8931	5e-05	0.0128837	NA
g.Unigene045750	251.391	0	#NAME?	5e-05	0.0128837	NA
g.Unigene045762	65.9559	0	#NAME?	0.0001	0.0219901	NA
g.Unigene045779	16.1756	2587.89	7.32181	0.0001	0.0219901	NA
g.Unigene045788	393.699	0	#NAME?	5e-05	0.0128837	ATP binding;leucine-tRNA ligases;aminoacyl-tRNA ligases;nucleotide binding;ATP binding;aminoacyl-tRNA ligases [Source:TAIR_LOCUS;Acc:AT1G09620]
g.Unigene045790	61.8878	0	#NAME?	0.0003	0.0493162	NA
g.Unigene045792	0	7.7366	inf	0.00015	0.0304355	serine transhydroxymethyltransferase 1 [Source:TAIR_LOCUS;Acc:AT4G37930]
g.Unigene045807	31.3625	0	#NAME?	0.0002	0.0363645	Lactate/malate dehydrogenase family protein [Source:TAIR_LOCUS;Acc:AT4G17260]
g.Unigene045818	791.248	0	#NAME?	0.00025	0.0430338	NA
g.Unigene045829	64.7945	0	#NAME?	0.0001	0.0219901	NA
g.Unigene045840	173.336	0	#NAME?	0.00015	0.0304355	NA
g.Unigene045845	0	20.4765	inf	0.0003	0.0493162	NA
g.Unigene045870	0	5.68535	inf	0.0002	0.0363645	Calcium-binding EF hand family protein [Source:TAIR_LOCUS;Acc:AT5G08580]
g.Unigene045885	0	81.2217	inf	5e-05	0.0128837	glutathione peroxidase 8 [Source:TAIR_LOCUS;Acc:AT1G63460]
g.Unigene045937	0	8.32568	inf	5e-05	0.0128837	regulatory particle triple-A ATPase 5A [Source:TAIR_LOCUS;Acc:AT3G05530]
g.Unigene045949	48.7464	0	#NAME?	5e-05	0.0128837	NA
g.Unigene045969	1296.94	0	#NAME?	5e-05	0.0128837	NA
g.Unigene045985	260.597	0	#NAME?	5e-05	0.0128837	NA
g.Unigene045996	1202.53	0	#NAME?	5e-05	0.0128837	NA
g.Unigene045998	0	14.8652	inf	5e-05	0.0128837	NA
g.Unigene046006	193.411	0	#NAME?	5e-05	0.0128837	NA
g.Unigene046015	22.7099	0	#NAME?	5e-05	0.0128837	NA
g.Unigene046020	28.6779	0	#NAME?	0.0001	0.0219901	NA
g.Unigene046035	115.514	0	#NAME?	5e-05	0.0128837	NA
g.Unigene046037	0	55.2734	inf	0.0001	0.0219901	NA
g.Unigene046091	71.8905	0	#NAME?	0.0002	0.0363645	NA
g.Unigene046102	37.7405	0	#NAME?	5e-05	0.0128837	NA
g.Unigene046136	29.9061	0	#NAME?	5e-05	0.0128837	Clathrin adaptor complexes medium subunit family protein [Source:TAIR_LOCUS;Acc:AT5G46630]
g.Unigene046150	0	14.502	inf	0.0001	0.0219901	NA
g.Unigene046156	55.6009	0	#NAME?	0.00015	0.0304355	NA
g.Unigene046196	25.7734	0	#NAME?	0.00015	0.0304355	Dynein light chain type 1 family protein [Source:TAIR_LOCUS;Acc:AT4G15930]
g.Unigene046212	10.0598	0	#NAME?	5e-05	0.0128837	Cytochrome P450 superfamily protein [Source:TAIR_LOCUS;Acc:AT1G66540]
g.Unigene046227	41.3182	0	#NAME?	0.0001	0.0219901	nucleotide binding;protein binding [Source:TAIR_LOCUS;Acc:AT4G28450]
g.Unigene046258	0	37.0801	inf	5e-05	0.0128837	Ribosomal protein L31e family protein [Source:TAIR_LOCUS;Acc:AT4G26230]
g.Unigene046287	70.2812	0	#NAME?	5e-05	0.0128837	Sugar isomerase (SIS) family protein [Source:TAIR_LOCUS;Acc:AT5G42740]
g.Unigene046300	23.7348	0	#NAME?	0.0003	0.0493162	NA
g.Unigene046650	39.3311	0	#NAME?	5e-05	0.0128837	N-terminal nucleophile aminohydrolases (Ntn hydrolases) superfamily protein [Source:TAIR_LOCUS;Acc:AT3G60820]
g.Unigene046699	98.1481	0	#NAME?	5e-05	0.0128837	NA
g.Unigene047169	0	26.8371	inf	5e-05	0.0128837	NA
g.Unigene047969	215.595	0	#NAME?	0.00025	0.0430338	NA
g.Unigene048022	41.8008	0	#NAME?	5e-05	0.0128837	phloem protein 2-A4 [Source:TAIR_LOCUS;Acc:AT1G33920]
g.Unigene048288	29.254	0	#NAME?	5e-05	0.0128837	ubiquitin-conjugating enzyme 27 [Source:TAIR_LOCUS;Acc:AT5G50870]
g.Unigene048662	61.102	0	#NAME?	5e-05	0.0128837	NA
g.Unigene049534	37.6422	0	#NAME?	5e-05	0.0128837	S-adenosyl-L-homocysteine hydrolase [Source:TAIR_LOCUS;Acc:AT4G13940]
g.Unigene050252	38.6353	0	#NAME?	0.0003	0.0493162	transducin family protein / WD-40 repeat family protein [Source:TAIR_LOCUS;Acc:AT3G21540]
g.Unigene050490	35.4583	0	#NAME?	0.00025	0.0430338	NA
g.Unigene050525	0	2.5217	inf	0.0002	0.0363645	protein tyrosine phosphatase 1 [Source:TAIR_LOCUS;Acc:AT1G71860]
g.Unigene051163	0	11.12	inf	5e-05	0.0128837	20S proteasome alpha subunit E2 [Source:TAIR_LOCUS;Acc:AT3G14290]
g.Unigene051479	0	9.17509	inf	0.0002	0.0363645	cysteine-rich RLK (RECEPTOR-like protein kinase) 8 [Source:TAIR_LOCUS;Acc:AT4G23160]
g.Unigene051836	0	5.64941	inf	0.0001	0.0219901	annexin 5 [Source:TAIR_LOCUS;Acc:AT1G68090]
g.Unigene051985	60.27	0	#NAME?	5e-05	0.0128837	Rad23 UV excision repair protein family [Source:TAIR_LOCUS;Acc:AT1G79650]
g.Unigene052199	0	7.42464	inf	5e-05	0.0128837	NA
g.Unigene053241	0	10.7496	inf	0.0002	0.0363645	NA
g.Unigene053476	0	5.68204	inf	5e-05	0.0128837	NA
g.Unigene053608	180.369	0	#NAME?	5e-05	0.0128837	NA
g.Unigene053684	66.4423	0	#NAME?	0.0001	0.0219901	NA
g.Unigene053695	31.3244	0	#NAME?	0.00025	0.0430338	Nucleotide excision repair, TFIIH, subunit TTDA [Source:TAIR_LOCUS;Acc:AT1G12400]
g.Unigene053733	0	19.6467	inf	5e-05	0.0128837	NA
g.Unigene053820	0	13.9836	inf	5e-05	0.0128837	RAB GTPase homolog 1C [Source:TAIR_LOCUS;Acc:AT4G17530]
g.Unigene054264	46.0176	0	#NAME?	5e-05	0.0128837	histone H2A 10 [Source:TAIR_LOCUS;Acc:AT1G51060]
g.Unigene054394	0	13.9616	inf	5e-05	0.0128837	Translation elongation factor EF1B/ribosomal protein S6 family protein [Source:TAIR_LOCUS;Acc:AT2G18110]
g.Unigene054639	0	21.5124	inf	5e-05	0.0128837	Chaperone DnaJ-domain superfamily protein [Source:TAIR_LOCUS;Acc:AT5G16650]
g.Unigene055285	0	10.1361	inf	5e-05	0.0128837	NA
g.Unigene055422	0	15.7674	inf	5e-05	0.0128837	S-adenosylmethionine decarboxylase [Source:TAIR_LOCUS;Acc:AT3G02470]
g.Unigene055585	0	7.38738	inf	0.0001	0.0219901	NA
g.Unigene055586	0	6.46805	inf	0.0002	0.0363645	NA
g.Unigene055603	0	2.325	inf	0.0001	0.0219901	NA
g.Unigene055657	48.3342	0	#NAME?	0.0001	0.0219901	NA
g.Unigene055909	33.757	0	#NAME?	5e-05	0.0128837	receptor lectin kinase [Source:TAIR_LOCUS;Acc:AT2G37710]
g.Unigene056245	13.5895	0	#NAME?	5e-05	0.0128837	global transcription factor group E3 [Source:TAIR_LOCUS;Acc:AT1G73150]
g.Unigene056330	4.80481	0	#NAME?	0.00025	0.0430338
g.Unigene056452	0	5.45708	inf	0.0001	0.0219901	Cysteine proteinases superfamily protein [Source:TAIR_LOCUS;Acc:AT1G02305]
g.Unigene056471	0	12.7535	inf	5e-05	0.0128837	RAB GTPase 11C [Source:TAIR_LOCUS;Acc:AT1G09630]
g.Unigene056524	10.9952	0	#NAME?	0.00025	0.0430338	NA
g.Unigene056589	0	9.54146	inf	5e-05	0.0128837	NA
g.Unigene056678	30.6226	0	#NAME?	0.0003	0.0493162	NA
g.Unigene056680	0	9.96401	inf	5e-05	0.0128837	signal peptide peptidase [Source:TAIR_LOCUS;Acc:AT2G03120]
g.Unigene056797	0	6.98256	inf	5e-05	0.0128837	ribophorin II (RPN2) family protein [Source:TAIR_LOCUS;Acc:AT4G21150]
g.Unigene056847	0	7.35052	inf	0.0002	0.0363645	Arp2/3 complex, 34 kD subunit p34-Arc [Source:TAIR_LOCUS;Acc:AT1G30825]
g.Unigene056944	0	10.4456	inf	5e-05	0.0128837	Transducin/WD40 repeat-like superfamily protein [Source:TAIR_LOCUS;Acc:AT2G46290]
g.Unigene056950	18.8756	0	#NAME?	0.00025	0.0430338	NA
g.Unigene056970	0	117.67	inf	5e-05	0.0128837	Ribosomal protein L36e family protein [Source:TAIR_LOCUS;Acc:AT2G37600]
g.Unigene056972	0	7.07259	inf	5e-05	0.0128837	NA
g.Unigene057102	12.8371	0	#NAME?	5e-05	0.0128837	NA
g.Unigene057359	0	17.5578	inf	5e-05	0.0128837	NA
g.Unigene057669	25.5125	0	#NAME?	5e-05	0.0128837	TCP-1/cpn60 chaperonin family protein [Source:TAIR_LOCUS;Acc:AT5G16070]
g.Unigene057693	53.7673	0	#NAME?	5e-05	0.0128837	NA
g.Unigene057752	10.0149	0	#NAME?	5e-05	0.0128837	cold shock domain protein 1 [Source:TAIR_LOCUS;Acc:AT4G36020]
g.Unigene057753	13.3393	0	#NAME?	5e-05	0.0128837	cold shock domain protein 1 [Source:TAIR_LOCUS;Acc:AT4G36020]
g.Unigene058371	0	12.8598	inf	5e-05	0.0128837	Tetratricopeptide repeat (TPR)-like superfamily protein [Source:TAIR_LOCUS;Acc:AT5G12390]
g.Unigene058516	53.88	0	#NAME?	5e-05	0.0128837	NA
g.Unigene058781	0	24.2611	inf	0.0002	0.0363645	unknown protein; FUNCTIONS IN: molecular_function unknown; INVOLVED IN: biological_process unknown; LOCATED IN: endomembrane system; EXPRESSED IN: 23 plant structures; EXPRESSED DURING: 13 growth stages; CONTAINS InterPro DOMAIN/s: Protein of unknow /.../tion KRTCAP2 (InterPro:IPR018614); Has 141 Blast hits to 141 proteins in 57 species: Archae - 0; Bacteria - 0; Metazoa - 96; Fungi - 0; Plants -…
g.Unigene058824	0	14.0766	inf	5e-05	0.0128837	NA
g.Unigene058960	0	13.3873	inf	5e-05	0.0128837	Ras-related small GTP-binding family protein [Source:TAIR_LOCUS;Acc:AT5G59840]
g.Unigene058998	206.278	0	#NAME?	5e-05	0.0128837	Chaperone protein htpG family protein [Source:TAIR_LOCUS;Acc:AT4G24190]
g.Unigene059020	10.8495	0	#NAME?	0.00025	0.0430338	NA
g.Unigene059024	0	12.5495	inf	5e-05	0.0128837	NA
g.Unigene059153	68.881	0	#NAME?	0.0001	0.0219901	cyclophilin 20-2 [Source:TAIR_LOCUS;Acc:AT5G13120]
g.Unigene059237	5.94265	0	#NAME?	5e-05	0.0128837	NA
g.Unigene059909	0	10.5551	inf	0.0002	0.0363645	uricase / urate oxidase / nodulin 35, putative [Source:TAIR_LOCUS;Acc:AT2G26230]
g.Unigene059955	0	5.45543	inf	5e-05	0.0128837	Enoyl-CoA hydratase/isomerase family [Source:TAIR_LOCUS;Acc:AT4G29010]
g.Unigene059962	0	7.27043	inf	0.0002	0.0363645	NA
g.Unigene060007	0	9.5451	inf	5e-05	0.0128837	NA
g.Unigene060051	0	5.15634	inf	5e-05	0.0128837	NA
g.Unigene060085	0	8.55002	inf	0.0001	0.0219901	Ras-related small GTP-binding family protein [Source:TAIR_LOCUS;Acc:AT5G59840]
g.Unigene060322	0	10.0921	inf	5e-05	0.0128837	NA
g.Unigene060435	0	29.2037	inf	5e-05	0.0128837	NA
g.Unigene060518	7.55943	0	#NAME?	0.00025	0.0430338	unknown protein; FUNCTIONS IN: molecular_function unknown; INVOLVED IN: biological_process unknown; LOCATED IN: endomembrane system; EXPRESSED IN: flower; EXPRESSED DURING: petal differentiation and expansion stage; BEST Arabidopsis thaliana protein /.../ is: unknown protein (TAIR:AT2G34540.2); Has 35333 Blast hits to 34131 proteins in 2444 species: Archae - 798; Bacteria - 22429; Metazoa - 974; …
g.Unigene060560	54.6098	0	#NAME?	5e-05	0.0128837	NA
g.Unigene060581	0	5.14493	inf	0.0002	0.0363645	staurosporin and temperature sensitive 3-like b [Source:TAIR_LOCUS;Acc:AT1G34130]
g.Unigene060640	8.73652	0	#NAME?	5e-05	0.0128837	NA
g.Unigene061035	21.8104	0	#NAME?	5e-05	0.0128837	NA
g.Unigene061088	0	13.0785	inf	0.00015	0.0304355	cytochrome P450, family 98, subfamily A, polypeptide 3 [Source:TAIR_LOCUS;Acc:AT2G40890]
g.Unigene061218	26.4438	0	#NAME?	5e-05	0.0128837	NA
g.Unigene061405	0	9.21268	inf	5e-05	0.0128837	dolichyl-diphosphooligosaccharide-protein glycosyltransferase 48kDa subunit family protein [Source:TAIR_LOCUS;Acc:AT5G66680]
g.Unigene061429	0	15.1392	inf	5e-05	0.0128837	NAD(P)-binding Rossmann-fold superfamily protein [Source:TAIR_LOCUS;Acc:AT3G51680]
g.Unigene061534	22.6101	0	#NAME?	5e-05	0.0128837	NA
g.Unigene061762	0	9.34863	inf	0.0002	0.0363645	eukaryotic translation initiation factor 3E [Source:TAIR_LOCUS;Acc:AT3G57290]
g.Unigene061811	0	9.16598	inf	5e-05	0.0128837	NA
g.Unigene062272	57.1776	0	#NAME?	5e-05	0.0128837	farnesylated protein 6 [Source:TAIR_LOCUS;Acc:AT4G38580]
g.Unigene062429	62.5497	0	#NAME?	5e-05	0.0128837	phosphate transporter 3;1 [Source:TAIR_LOCUS;Acc:AT5G14040]
g.Unigene062562	0	87.4333	inf	5e-05	0.0128837	60S acidic ribosomal protein family [Source:TAIR_LOCUS;Acc:AT5G24510]
g.Unigene062828	0	9.02691	inf	0.0002	0.0363645	NA
g.Unigene063101	0	12.1381	inf	5e-05	0.0128837	heat shock protein 60 [Source:TAIR_LOCUS;Acc:AT3G23990]
g.Unigene063262	0	5.99929	inf	5e-05	0.0128837	NA
g.Unigene063489	12.8691	0	#NAME?	0.0003	0.0493162	germin-like protein 7 [Source:TAIR_LOCUS;Acc:AT1G10460]
g.Unigene063691	0	10.9639	inf	0.0002	0.0363645	glutathione peroxidase 2 [Source:TAIR_LOCUS;Acc:AT2G31570]
g.Unigene063833	0	4.07044	inf	5e-05	0.0128837	NA
g.Unigene063997	13.4349	0	#NAME?	5e-05	0.0128837	DERLIN-2.2 [Source:TAIR_LOCUS;Acc:AT4G04860]
g.Unigene064096	0	13.6778	inf	0.0001	0.0219901	NA
g.Unigene064134	0	8.5315	inf	0.0001	0.0219901	NA
g.Unigene064382	0	88.9111	inf	5e-05	0.0128837	NA
g.Unigene064404	0	30.1668	inf	5e-05	0.0128837	NA
g.Unigene064478	47.4357	0	#NAME?	5e-05	0.0128837	NAD(P)-binding Rossmann-fold superfamily protein [Source:TAIR_LOCUS;Acc:AT1G32220]
g.Unigene064536	11.3009	0	#NAME?	0.0002	0.0363645	Peroxidase superfamily protein [Source:TAIR_LOCUS;Acc:AT5G42180]
g.Unigene064674	2.68824	445.896	7.3739	0.0001	0.0219901	NA
g.Unigene064949	0	16.9639	inf	0.00015	0.0304355	NA
g.Unigene064979	0	34.9641	inf	0.00015	0.0304355	NA
g.Unigene065043	12.9249	0	#NAME?	0.0001	0.0219901	CONTAINS InterPro DOMAIN/s: Putative harbinger transposase-derived nuclease (InterPro:IPR006912); BEST Arabidopsis thaliana protein match is: unknown protein (TAIR:AT1G43722.1); Has 1807 Blast hits to 1807 proteins in 277 species: Archae - 0; Bacter /.../; Metazoa - 736; Fungi - 347; Plants - 385; Viruses - 0; Other Eukaryotes - 339 (source: NCBI BLink). [Source:TAIR_LOCUS;Acc:AT5G41980]
g.Unigene065171	7.88935	0	#NAME?	5e-05	0.0128837	Double Clp-N motif-containing P-loop nucleoside triphosphate hydrolases superfamily protein [Source:TAIR_LOCUS;Acc:AT4G30350]
g.Unigene065270	0	2.96523	inf	5e-05	0.0128837	Class II aaRS and biotin synthetases superfamily protein [Source:TAIR_LOCUS;Acc:AT3G62120]
g.Unigene065356	0	4.87536	inf	0.00015	0.0304355
g.Unigene065894	0	17.6249	inf	0.0002	0.0363645	O-methyltransferase 1[Source:TAIR_LOUCS;Acc:AT5G54160]
g.Unigene066314	85.1131	0	#NAME?	0.0001	0.0219901	NA
g.Unigene066440	0	5.9668	inf	0.0001	0.0219901	NA
g.Unigene066747	0	14.2453	inf	5e-05	0.0128837	NA
g.Unigene067546	0	93.2812	inf	5e-05	0.0128837	NA
g.Unigene067724	0	8.76811	inf	5e-05	0.0128837	defective in meristem silencing 3 [Source:TAIR_LOCUS;Acc:AT3G49250]
g.Unigene069506	0	22.5885	inf	5e-05	0.0128837	Disease resistance protein (CC-NBS-LRR class) family [Source:TAIR_LOCUS;Acc:AT1G58410]
g.Unigene069846	0	20.1864	inf	5e-05	0.0128837	NA
g.Unigene069899	2.39691	372.913	7.28152	5e-05	0.0128837	NA
g.Unigene070230	0	4.97472	inf	0.00015	0.0304355	cytochrome P450, family 83, subfamily A, polypeptide 1 [Source:TAIR_LOCUS;Acc:AT4G13770]
g.Unigene070695	6.97566	0	#NAME?	5e-05	0.0128837	S-domain-2 5 [Source:TAIR_LOCUS;Acc:AT4G32300]
g.Unigene071232	20.2317	0	#NAME?	5e-05	0.0128837	NA
g.Unigene071930	6.48862	838.323	7.01345	0.0002	0.0363645	NA
g.Unigene072578	3.74918	0	#NAME?	5e-05	0.0128837	NA
g.Unigene072614	3298.09	0	#NAME?	5e-05	0.0128837	NA
g.Unigene072739	0	5.48681	inf	5e-05	0.0128837	NA
g.Unigene072816	0	24.4707	inf	5e-05	0.0128837	NA
g.Unigene073149	0	174.133	inf	5e-05	0.0128837	60S acidic ribosomal protein family [Source:TAIR_LOCUS;Acc:AT5G40040]
g.Unigene073183	625.384	0	#NAME?	5e-05	0.0128837	NA
g.Unigene073202	88.1008	0	#NAME?	5e-05	0.0128837	NA
g.Unigene073232	110.022	0	#NAME?	5e-05	0.0128837	NA
g.Unigene073234	295.038	0	#NAME?	5e-05	0.0128837	gamma-adaptin 1 [Source:TAIR_LOCUS;Acc:AT1G23900]
g.Unigene073241	261.191	0	#NAME?	5e-05	0.0128837	RAB GTPase homolog C2A [Source:TAIR_LOCUS;Acc:AT5G03530]
g.Unigene073244	626.255	0	#NAME?	0.0001	0.0219901	NA
g.Unigene073249	65.6634	0	#NAME?	5e-05	0.0128837	alpha/beta-Hydrolases superfamily protein [Source:TAIR_LOCUS;Acc:AT5G20060]
g.Unigene073251	2441.97	0	#NAME?	0.0002	0.0363645	NA
g.Unigene073256	162.655	0	#NAME?	5e-05	0.0128837	Ras-related small GTP-binding family protein [Source:TAIR_LOCUS;Acc:AT5G59840]
g.Unigene073265	78.3041	0	#NAME?	5e-05	0.0128837	NA
g.Unigene073267	117.473	0	#NAME?	0.0001	0.0219901	NA
g.Unigene073269	344.536	0	#NAME?	5e-05	0.0128837	NA
g.Unigene073276	79.3358	0	#NAME?	5e-05	0.0128837	NA
g.Unigene073283	2728.02	0	#NAME?	0.0003	0.0493162	NA
g.Unigene073284	3671.36	0	#NAME?	0.0002	0.0363645	NA
g.Unigene073290	108.114	0	#NAME?	5e-05	0.0128837	NA
g.Unigene073293	41.3181	0	#NAME?	5e-05	0.0128837	NA
g.Unigene073295	52.1034	0	#NAME?	0.0001	0.0219901	NA
g.Unigene073296	124.495	0	#NAME?	0.0002	0.0363645	NA
g.Unigene073298	195.889	0	#NAME?	5e-05	0.0128837	NA
g.Unigene073300	92.007	0	#NAME?	5e-05	0.0128837	NA
g.Unigene073301	582.329	0	#NAME?	0.0001	0.0219901	NA
g.Unigene073303	190.978	0	#NAME?	5e-05	0.0128837	NA
g.Unigene073308	156.15	0	#NAME?	0.0001	0.0219901	NA
g.Unigene073310	137.367	0	#NAME?	0.0001	0.0219901	NA
g.Unigene073312	3916.15	0	#NAME?	0.0001	0.0219901	NA
g.Unigene073316	161.506	0	#NAME?	5e-05	0.0128837	NA
g.Unigene073318	93.1104	0	#NAME?	5e-05	0.0128837	NA
g.Unigene073322	174.286	0	#NAME?	5e-05	0.0128837	NA
g.Unigene073323	77.2158	0	#NAME?	5e-05	0.0128837	DNAJ heat shock family protein [Source:TAIR_LOCUS;Acc:AT5G25530]
g.Unigene073324	369.142	0	#NAME?	5e-05	0.0128837	NA
g.Unigene073328	516.743	0	#NAME?	0.00025	0.0430338	NA
g.Unigene073329	194.44	0	#NAME?	0.00025	0.0430338	aldehyde dehydrogenase 7B4 [Source:TAIR_LOCUS;Acc:AT1G54100]
g.Unigene073331	3189.76	0	#NAME?	0.00025	0.0430338	NA
g.Unigene073341	220.531	0	#NAME?	0.00025	0.0430338	NA
g.Unigene073348	395.111	0	#NAME?	0.00025	0.0430338	NA
g.Unigene073357	190.501	0	#NAME?	0.00025	0.0430338	structural molecules [Source:TAIR_LOCUS;Acc:AT1G79990]
g.Unigene073363	0	40.5454	inf	5e-05	0.0128837	Ribosomal protein L24e family protein [Source:TAIR_LOCUS;Acc:AT3G53020]
g.Unigene073369	78.9581	0	#NAME?	5e-05	0.0128837	NA
g.Unigene073374	48.8902	0	#NAME?	5e-05	0.0128837	heat shock protein 91 [Source:TAIR_LOCUS;Acc:AT1G79930]
g.Unigene073381	82.3013	0	#NAME?	0.0002	0.0363645	Protein of unknown function DUF106, transmembrane [Source:TAIR_LOCUS;Acc:AT5G06660]
g.Unigene073384	70.7051	0	#NAME?	5e-05	0.0128837	ubiquitin activating enzyme 2 [Source:TAIR_LOCUS;Acc:AT5G06460]
g.Unigene073387	36.891	0	#NAME?	5e-05	0.0128837	NA
g.Unigene073388	140.068	0	#NAME?	5e-05	0.0128837	NA
g.Unigene073403	295.316	0	#NAME?	0.00015	0.0304355	NA
g.Unigene073404	299.898	0	#NAME?	0.00015	0.0304355	NA
g.Unigene073411	110.129	0	#NAME?	0.0002	0.0363645	NA
g.Unigene073413	95.4097	0	#NAME?	0.00015	0.0304355	Eukaryotic protein of unknown function (DUF842) [Source:TAIR_LOCUS;Acc:AT1G05740]
g.Unigene073421	54.1462	0	#NAME?	5e-05	0.0128837	NA
g.Unigene073427	149.534	0	#NAME?	5e-05	0.0128837	NA
g.Unigene073429	0	20.0121	inf	0.0001	0.0219901	Ribosomal protein L24e family protein [Source:TAIR_LOCUS;Acc:AT3G53020]
g.Unigene073435	237.544	0	#NAME?	0.00015	0.0304355	NA
g.Unigene073436	19.3468	0	#NAME?	5e-05	0.0128837	zinc finger protein 7 [Source:TAIR_LOCUS;Acc:AT1G24625]
g.Unigene073455	62.2441	0	#NAME?	5e-05	0.0128837	NA
g.Unigene073460	51.2429	0	#NAME?	5e-05	0.0128837	histone H2A protein 9 [Source:TAIR_LOCUS;Acc:AT1G52740]
g.Unigene073475	619.041	0	#NAME?	0.0002	0.0363645	NA
g.Unigene073484	58.0397	0	#NAME?	5e-05	0.0128837	NA
g.Unigene073494	17.2947	0	#NAME?	5e-05	0.0128837	NA
g.Unigene073510	110.542	0	#NAME?	5e-05	0.0128837	NA
g.Unigene073518	62.1749	0	#NAME?	5e-05	0.0128837	NA
g.Unigene073528	73.2049	0	#NAME?	5e-05	0.0128837	unknown protein; CONTAINS InterPro DOMAIN/s: Uncharacterised protein family UPF0139 (InterPro:IPR005351); Has 193 Blast hits to 193 proteins in 75 species: Archae - 0; Bacteria - 0; Metazoa - 130; Fungi - 0; Plants - 52; Viruses - 0; Other Eukaryote /.../ (source: NCBI BLink). [Source:TAIR_LOCUS;Acc:AT5G07960]
g.Unigene073548	35.0949	0	#NAME?	5e-05	0.0128837	NA
g.Unigene073551	65.6523	0	#NAME?	5e-05	0.0128837	NA
g.Unigene073552	13.1607	0	#NAME?	0.00025	0.0430338	NA
g.Unigene073564	0	32.9302	inf	0.0002	0.0363645	CONTAINS InterPro DOMAIN/s: Ovarian tumour, otubain (InterPro:IPR003323), Ubiquitin thioesterase Otubain (InterPro:IPR016615), Peptidase C65, otubain (InterPro:IPR019400); Has 413 Blast hits to 411 proteins in 139 species: Archae - 0; Bacteria - 0; /.../a - 184; Fungi - 83; Plants - 88; Viruses - 0; Other Eukaryotes - 58 (source: NCBI BLink). [Source:TAIR_LOCUS;Acc:AT1G28120]
g.Unigene073568	86.9602	0	#NAME?	0.00015	0.0304355	Aha1 domain-containing protein [Source:TAIR_LOCUS;Acc:AT3G12050]
g.Unigene073573	163.173	0	#NAME?	5e-05	0.0128837	NA
g.Unigene073587	0	67.3901	inf	5e-05	0.0128837	NA
g.Unigene073593	34.5331	0	#NAME?	0.0003	0.0493162	small ubiquitin-like modifier 2 [Source:TAIR_LOCUS;Acc:AT5G55160]
g.Unigene073634	35.6562	0	#NAME?	0.00015	0.0304355	U1 small nuclear ribonucleoprotein-70K [Source:TAIR_LOCUS;Acc:AT3G50670]
g.Unigene073642	0	10.978	inf	0.0001	0.0219901	Enolase [Source:TAIR_LOCUS;Acc:AT2G36530]
g.Unigene073655	20.8672	0	#NAME?	5e-05	0.0128837	NADP-malic enzyme 3 [Source:TAIR_LOCUS;Acc:AT5G25880]
g.Unigene073657	38.5751	0	#NAME?	0.00025	0.0430338	NA
g.Unigene073661	96.6302	0	#NAME?	5e-05	0.0128837	NA
g.Unigene073688	23.785	0	#NAME?	0.00015	0.0304355	Minichromosome maintenance (MCM2/3/5) family protein [Source:TAIR_LOCUS;Acc:AT2G07690]
g.Unigene073714	31.6581	0	#NAME?	0.00025	0.0430338	Translation elongation factor EF1B/ribosomal protein S6 family protein [Source:TAIR_LOCUS;Acc:AT2G18110]
g.Unigene073796	0	53.58	inf	5e-05	0.0128837	Cystatin/monellin superfamily protein [Source:TAIR_LOCUS;Acc:AT5G47550]
g.Unigene073815	42.6422	0	#NAME?	0.00015	0.0304355	NA
g.Unigene073830	37.526	0	#NAME?	5e-05	0.0128837	NA
g.Unigene073940	0	15.9343	inf	5e-05	0.0128837	Dof-type zinc finger DNA-binding family protein [Source:TAIR_LOCUS;Acc:AT4G24060]
g.Unigene073968	18.5419	0	#NAME?	0.00015	0.0304355	SNF1-related protein kinase 1.3 [Source:TAIR_LOCUS;Acc:AT5G39440]
g.Unigene074093	112.735	0	#NAME?	0.0002	0.0363645	NA
g.Unigene074117	25.2738	0	#NAME?	0.00025	0.0430338	poly(A) binding protein 8 [Source:TAIR_LOCUS;Acc:AT1G49760]
g.Unigene074416	13.6182	0	#NAME?	5e-05	0.0128837	NA
g.Unigene074417	15.3838	0	#NAME?	5e-05	0.0128837	NA
g.Unigene074517	0	9.53387	inf	0.0001	0.0219901	NA
g.Unigene074591	42.968	0	#NAME?	5e-05	0.0128837	NA
g.Unigene074924	49.668	0	#NAME?	0.00025	0.0430338	NA
g.Unigene074968	43.195	0	#NAME?	0.00015	0.0304355	NA
g.Unigene074978	73.4588	0	#NAME?	0.00025	0.0430338	cleavage and polyadenylation specificity factor 100 [Source:TAIR_LOCUS;Acc:AT5G23880]
g.Unigene075444	0	16.6529	inf	5e-05	0.0128837	ribosomal protein large subunit 16A [Source:TAIR_LOCUS;Acc:AT2G42740]
g.Unigene075535	0	17.9685	inf	5e-05	0.0128837	NA
g.Unigene076083	0	6.06648	inf	0.00015	0.0304355	NA
g.Unigene121140	59.4967	0	#NAME?	5e-05	0.0128837	NA
g.Unigene121189	307.957	0	#NAME?	5e-05	0.0128837	NA
