# Supplementary material for: Transciptome analysis reveals flavonoid biosynthesis regulation and simple sequence repeats in yam (Dioscorea alata L.) tubers
Source: BMC Genomics. 2015 Apr 30;16(1):346. doi: 10.1186/s12864-015-1547-8 (PMC4415240; doi:10.1186/s12864-015-1547-8)
Supplement: Additional file 8: — Simple Sequence Repeats (SSR) generated in this project. The frequency of SSR motifs in yam unigenes, and detailed information on primers for the 6082 SSRs are respectively presented on sheet 1, and 2 of this file. [file 12864_2015_1547_MOESM8_ESM.xls]

## Sheet: Frequency of SSRs motifs  
Additional file 3: Frequency of identified SSR motifs in unigenes of D. alata
Repeats types	Repeat mofif	cont of SSRs	Highest number of repeats
Dinucleotides	AC	515	103
	AG	771	184
	AT	647	232
	CA	298	87
	CG	10	6
	CT	706	173
	GA	729	172
	GC	12	6
	GT	283	89
	TA	690	238
	TC	775	208
	TG	352	108
Trinucleotides	AAC	81	46
	AAG	261	112
	AAT	56	29
	ACA	70	25
	ACC	79	45
	ACG	7	3
	ACT	7	4
	AGA	230	112
	AGC	79	38
	AGG	109	60
	AGT	7	4
	ATA	42	12
	ATC	86	31
	ATG	104	45
	ATT	66	28
	CAA	121	55
	CAC	104	51
	CAG	158	82
	CAT	124	51
	CCA	111	51
	CCG	67	42
	CCT	162	71
	CGA	17	8
	CGC	51	32
	CGG	53	32
	CGT	5	3
	CTA	10	5
	CTC	252	134
	CTG	53	35
	CTT	225	91
	GAA	259	121
	GAC	17	10
	GAG	227	122
	GAT	179	109
	GCA	115	63
	GCC	42	21
	GCG	53	32
	GCT	56	36
	GGA	167	105
	GGC	61	35
	GGT	72	43
	GTA	13	9
	GTC	7	3
	GTG	74	39
	GTT	35	15
	TAA	52	21
	TAC	15	10
	TAG	13	11
	TAT	82	34
	TCA	121	44
	TCC	103	54
	TCG	17	14
	TCT	280	124
	TGA	160	84
	TGC	53	30
	TGG	105	48
	TGT	55	19
	TTA	104	44
	TTC	176	72
	TTG	72	35
Tetranuleotides	AAAC	2	2
	AAAG	9	9
	AAAT	17	15
	AACA	2	1
	AACT	1	1
	AAGA	6	5
	AAGC	2	2
	AAGG	1	1
	AATA	6	5
	AATC	1	1
	AATG	1	1
	AATT	4	4
	ACAG	2	2
	ACTA	1	1
	ACTC	2	1
	AGAA	7	7
	AGAC	2	1
	AGAT	2	2
	AGGA	2	2
	AGGC	1	1
	ATAA	6	6
	ATAC	3	3
	ATAG	7	4
	ATCA	2	2
	ATCC	3	2
	ATCT	4	3
	ATGC	1	1
	ATGG	2	2
	ATGT	8	6
	ATTA	1	1
	ATTC	4	4
	ATTG	1	1
	ATTT	16	15
	CAAA	2	2
	CAAC	1	1
	CAAG	1	1
	CAAT	2	2
	CACG	1	1
	CAGA	1
	CAGT	1	1
	CATC	3	3
	CATG	3	3
	CCAA	1	1
	CCAG	1	1
	CCAT	3	3
	CCTC	1	1
	CCTG	2	2
	CGAA	1	1
	CGAG	1	1
	CGTG	1	1
	CTAG	1	1
	CTAT	2	2
	CTCC	1	1
	CTCG	4	1
	CTGC	1	1
	CTGT	1	1
	CTTC	2	2
	CTTG	1	1
	CTTT	5	3
	GAAA	3	2
	GAAT	2	2
	GACA	1	1
	GAGT	1	1
	GATA	3	3
	GATC	1	1
	GATT	3	2
	GCAA	1	1
	GCAG	1	1
	GCAT	2	2
	GCGA	1	1
	GGAA	2	1
	GGAT	1	1
	GTAC	1	1
	GTGA	1	1
	GTTG	1	1
	GTTT	2	2
	TAAA	4	3
	TAAT	5	4
	TACA	2	1
	TAGA	6	6
	TAGC	1	1
	TATC	1	1
	TATG	6	6
	TATT	10	9
	TCAA	1	1
	TCAC	1	1
	TCAT	2	2
	TCCA	5	5
	TCTA	2	1
	TCTG	4	2
	TCTT	3	3
	TGAA	2	1
	TGAG	1	1
	TGAT	1	1
	TGCA	6	6
	TGCT	3	2
	TGGA	2	1
	TGTA	1	1
	TGTC	1	1
	TTAA	6	5
	TTAT	20	18
	TTCA	1	1
	TTCC	1	1
	TTCT	5	3
	TTGA	1	1
	TTGC	2	2
	TTGG	2	2
	TTTA	15	13
	TTTC	5	5
	TTTG	7	5
Pentanuleotides	AAACC	2	2
	AAGAG	1	1
	AATTC	1	1
	AGAAG	1	1
	AGATC	1	1
	AGCAA	1	1
	AGCGG	1	1
	CAAAC	1	1
	CACCG	2	2
	CCCAA	1	1
	CCCTT	1	1
	CCTCT	1	1
	CTTCC	2	2
	CTTGC	1	1
	CTTTC	1	1
	CTTTT	1	1
	GAGGA	1	1
	GATTG	1	1
	GATTT	2	2
	GCGAG	1	1
	GCGGT	1	1
	GTGTT	1	1
	GTTTT	3	3
	TATGA	1	1
	TCCGT	1	1
	TCCTC	1	1
	TCTAT	1	1
	TCTCT	1	1
	TGGAT	1	1
	TGTCC	2	2
	TGTGA	1	1
	TTAAA	1	1
	TTATT	1	1
	TTCTC	1	1
	TTGCC	1	1
	TTTTA	2	1
Hexanuleotides	AAAGAG	1	1
	AAGCAC	2	1
	ACAGCA	1	1
	ACTAGC	2	2
	ATAATC	1	1
	ATTGTT	1	1
	CAATGG	1	1
	CACACG	2	2
	CACCAA	1	1
	CCAATC	2	2
	CCACCT	1	1
	CCATCT	1	1
	CCTCCA	1	1
	CCTCCG	1	1
	CCTGAG	2	2
	CGCCGA	1	1
	CTAGTG	1	1
	CTGCTT	1	1
	CTGGTG	3	2
	CTTTCT	1	1
	GATTAT	1	1
	GATTCT	1	1
	GCAGAG	3	2
	GGAAGA	3	3
	GGAGAA	2	2
	GGTTAG	1	1
	TAAAAA	1	1
	TCGGCG	1	1
	TGAGCC	1	1
	TGATGG	1	1
	TGTTGG	2	2

## Sheet: Primers for SSRs
Detailed information on the designed primers for 6082 SSRs in D.alata
ID	SSR	Forward Primer Sequence (5'-3')	Tm (Forward)	Rverse Primer Sequence(5'-3')	Tm ( Rverse)	Product size (bp)	start (bp)	end (bp)
Unigene000007	(CTT)5	CTCCAAGCTTCTCCTGCATC	60.096	AAGGGTTGAGCTGGAGTTGA	59.844	220	41	260
Unigene000007	(CAC)7	TCAACTCCAGCTCAACCCTT	59.844	TGCTAGTTGGGTTTCCTCGT	59.734	279	241	519
Unigene000007	(GGA)5	GCGCGAAGAAGAAGCTAGAA	60.003	CTAACGACCCCTTCCCTTTC	59.934	248	830	1077
Unigene000009	(AGG)6	GAGAAGCTGGTCAGGTGGAG	59.986	ACCTGTCCCTGTCGTAGGTG	60.026	115	75	189
Unigene000013	(GAG)5	ATGCAGGTGAGGTGGAAGAC	60.12	CAGATCTCTCCAAGATCCGC	59.91	148	0	147
Unigene000014	(CTC)5	CAGATCTCTCCAAGATCCGC	59.91	ATGCAGGTGAGGTGGAAGAC	60.12	148	274	421
Unigene000015	(CTC)5	CAGATCTCTCCAAGATCCGC	59.91	ATGCAGGTGAGGTGGAAGAC	60.12	148	9	156
Unigene000034	(CGCCGA)8	TCGTCCGATATCTCACCCTC	60.034	GTGACACAGAGGGAGTCGGT	60.161	223	51	273
Unigene000035	(TCGGCG)8	GTGACACAGAGGGAGTCGGT	60.161	TCGTCCGATATCTCACCCTC	60.034	223	3	225
Unigene000035	(GA)7	AGATATCGGACGAAGCGAGA	59.939	GGACTAGTTGTCCACTCCGC	59.727	158	213	370
Unigene000043	(CCT)6	CACCTCCCATCTTCTTCTCG	59.797	CGATCCCGATCTATCTCAGC	59.756	226	10	235
Unigene000044	(GGA)6	CGACCTTCTTCATCCTCTGC	59.95	CGTCTCTGTCCTCAGATCCC	59.792	274	129	402
Unigene000057	(GAT)5	CGATGAGGCTCCCTCTAATG	59.79	GCTCTTTCACGCTTTCCAAC	60	255	32	286
Unigene000077	(CCA)7	AACCTTCTCTTTCTCATGGCA	58.923	CTGTTCTCTCGGTCTCCAGC	60.135	239	30	268
Unigene000079	(CGA)7	CAAAGCTCTGGATCTCGTCC	59.95	TCAGGATCCTCCTCATCCAC	60.008	249	152	400
Unigene000095	(CGG)5	GTTCCTGGCGAGGTGGAGT	62.622	CCACCTTTCCTCTCCTTCCT	59.671	118	17	134
Unigene000097	(AGA)6	CGTACACCCAAGAAGGAGGA	60.103	ACCATCCATGCCACTAAAGC	59.962	144	216	359
Unigene000139	(TGG)6	ATGATGGAGGATATGGGGGT	60.236	TTTGATTCTTCCAACCTGCC	60.051	227	961	1187
Unigene000156	(GGC)6	GATACACCTGTCACGGGAGG	60.386	TACTCACCTCCTCCACCACC	59.962	236	8	243
Unigene000158	(CGC)6	CCTCCTCCAACTTTGAACCA	60.081	GGGAGGTGATGCGTAGGATA	59.917	120	2106	2225
Unigene000171	(GAA)5	CCGGTGCTGTATAGGGAGAA	60.088	CTTCTCCAGCACCACCATCT	60.261	205	516	720
Unigene000177	(GAT)5	AACCTTCCTTGCCAACAATG	59.971	CTGGTTTTGTTCCTCCCAGA	60.081	103	116	218
Unigene000186	(AGG)5	GCTGAGGATGTTGCTGTTGA	59.992	CACCGAACTAACTTGCACGA	59.904	144	228	371
Unigene000223	(GAA)5	TTCCACTGCATTGCACAGAT	60.272	CGCCACATTTGAAGCTTTCT	60.386	275	371	645
Unigene000227	(TGG)5	TGGCTGAGGACTGTGAACTG	60.022	ATCGCCCTCATCCTCTACCT	60.059	173	37	209
Unigene000228	(CAC)5	ATCGCCCTCATCCTCTACCT	60.059	TGGCTGAGGACTGTGAACTG	60.022	173	171	343
Unigene000230	(ACC)5	TCATCAACACCAACCTCCAA	59.935	TTCGGCCTAAGGTTGTGAAC	60.11	133	141	273
Unigene000235	(TGA)6	GATTCCAACCTCTCTGCTCG	59.95	CTTGCTCTTCTCCACCTTGG	59.982	189	762	950
Unigene000237	(TGA)7	AGGGTGTTTACGCAGCCTTA	59.769	TCACCATCCTCCTCATCCTC	60.008	123	2282	2404
Unigene000246	(ACC)5	GTGTTCTCCCCTGAACGTGT	60.009	CGGAGAGGGTGTCTGATGAT	60.072	157	620	776
Unigene000248	(TGG)5	CGGAGAGGGTGTCTGATGAT	60.072	GAGGAGGTGGTCCTAAAGGC	60.074	123	148	270
Unigene000272	(GGC)5	ATGTCACCCTTCTCAAAGCC	59.141	TCTCCCTCTTTCCTCCCAAT	60.008	254	0	253
Unigene000277	(TGG)7	ATGAGACAAAGGCATGGTGC	61.078	TCATGGCAAGTCTCGTTGTC	59.837	128	0	127
Unigene000279	(AAC)5	GCCCATCATTTCATTCCTTC	59.324	TGAGACTCATGGCTTTGTGC	59.992	262	3	264
Unigene000282	(AAC)6	ACGGTGAAGACGAGTACGCT	59.937	AGATGTTGGGAATAGCACCG	59.955	186	778	963
Unigene000283	(TTA)5	TGATTTGCAAGCTACCGTTTT	59.772	TCGACCTTTCATGTCAACCA	60.088	139	14	152
Unigene000294	(GAA)5	ATGATGAAGGTGAAGGCGAG	60.218	CAGATGCAGCTTCTTCACCA	60.136	180	964	1143
Unigene000351	(TCC)6	CAATGGCGGAGAAGAAGAAG	59.948	GAAAGGGAGAGGGATTCGAG	60.147	277	118	394
Unigene000353	(CTC)7tttcccaattcacattcttc(TCT)5tattgttgtgatgaatcatcatct(TCA)5	TTGTGGAATTTGGTTCCATTC	59.654	CTGGTGATGAAGTCGTTCCA	59.676	242	6	247
Unigene000379	(ATC)5aacaacaaaaccattactatcagtatggacaacaacaaacaatggagatgaagcaaaggaagaggaag(AGA)5	ATGGCAGAAGAATGGGAGTC	59.094	CTTGAAGATGCGCTCCAAAT	60.352	258	0	257
Unigene000393	(CTTG)6	GGACGGAGTTTGATCTTGGA	60.05	ACGCTTCCTGTCGATCTCTC	59.56	183	156	338
Unigene000398	(TA)8	ACCCTTGACCTTCGGTTTCT	59.972	CTCCTGCTCCTCACTGCTCT	59.883	175	17	191
Unigene000410	(AG)6	AGGAAAGGGAGCTTGAGAGG	59.95	ATGACCAGTTTACGCCGTTC	60	211	259	469
Unigene000433	(GCG)6	CCGGAGTTTCATCATCAGGT	59.927	GATCATTGAGCCTCTTTCGC	59.923	193	342	534
Unigene000436	(CCA)6	CCGGTATTCTCTCCTCCCTC	60.03	TTGGAGATGTTTGACGTGGA	60.088	265	1206	1470
Unigene000436	(CAC)5	ACGTCAAATATCTCCACGGC	59.962	TGATGCTTGAGGTTGAGCAG	60.136	172	1598	1769
Unigene000437	(CTT)7	TTACATCACCGACCACCCTT	60.232	CCAACGAGGAAAGCAAGAAG	59.986	175	34	208
Unigene000437	(CAG)6	CTTCTTGCTTTCCTCGTTGG	59.986	ACTCGAGCTTCTCCACCAAA	59.989	197	189	385
Unigene000451	(ATC)6	AAGAAGCCAAGGAGCACTGA	60.134	CATCTCAAGCCTCCTTCCAA	60.331	264	993	1256
Unigene000451	(CAA)5	TCATGGAGGGAGTTTTGGAA	60.43	TTCCTGTTCCTTGTTGTTGTTG	60.045	253	1061	1313
Unigene000459	(T)11g(T)11	AAGGTGTTGTTATCTCGCCG	60.132	GCCTCCGGAAAGTGTTGATA	60.074	276	108	383
Unigene000467	(CCT)5	CCAAAGCCCTTTCCTTTCAT	60.423	GAAGGGGGAAGAGTGGAGAC	60.05	191	6	196
Unigene000468	(GAG)5	GAAGGGGGAAGAGTGGAGAC	60.05	CCAAAGCCCTTTCCTTTCAT	60.423	191	156	346
Unigene000491	(AAG)5aggaaatggttgcagtggagatgcagagtccagtgagcacttcttataacggacatggtgatcatgttgttgggaagcag(GAT)5	ATGTGCTGATGCATTCAAGG	59.679	TGGCCACCAATTTCTCTACC	59.933	186	1052	1237
Unigene000503	(AGA)8	CCATTTTCTTTCCTCCCCAT	60.124	CATGCACTCTTCTCTTGTCCC	59.859	162	60	221
Unigene000504	(CCA)5	ATGGGGAGGAAAGAAAATGG	60.124	GTACACACCGTTGAACCAGC	59.064	272	84	355
Unigene000510	(T)12gcctgggaagtagtaatcaatcttgccataaaagcagccaaagaaggaggctccatggtcctgcacattgcacaccactacctaacaactcctcattct(TC)10	ATCAATGGCAATGCAGACAA	60.08	AAGCAACAAGAGAAACACCACA	59.819	226	9	234
Unigene000510	(CTA)6	GCACATTGCACACCACTACC	60.04	GAGAAACCAGCCATAGCAGC	59.985	236	125	360
Unigene000515	(GGT)5	CCTGGCTATCAAGGTGGAAA	60.066	TAACCAACACCTCCTCCCTG	59.959	266	512	777
Unigene000516	(CT)7	AGGGTTTTTCCATCCCATTT	59.51	TCATTGAGCGAAGATGTCGT	59.399	258	2	259
Unigene000516	(GGT)5	CCTGGCTATCAAGGTGGAAA	60.066	TAACCAACACCTCCTCCCTG	59.959	266	1113	1378
Unigene000526	(CGT)6	CTCTAAGGCGGTATTCAGCG	59.996	AGAATCAAGGAGAGGGGTGG	60.447	269	22	290
Unigene000526	(CCT)5	CGCTATCCGTTCGACAAAAT	60.096	CAGCTCGTAGGGAACCAGAG	60.005	176	326	501
Unigene000532	(TGC)5	AAATCAAAGAAGGGGAAGCC	59.532	TGACAGGGCTGATGACGTAG	59.855	171	717	887
Unigene000544	(GA)11	CTGCGATCCTCTCCTTTTTG	59.948	TCCAGTTGTGGTGTGTTCGT	60.047	197	76	272
Unigene000572	(TGG)6	TGATGCTTTCGAACAAGCTG	60.134	CTTTTCGGATTCTTGGCTTG	59.817	100	452	551
Unigene000580	(AGA)5	AACTTGAGACTCCGGTCACG	60.298	ACCCTCTTCTCCCTCTCCTG	59.801	200	18	217
Unigene000586	(TC)6	TGTTCAACGTTTTTCCTCGTT	59.64	GAGACGTCGGTAGGATGAGG	59.679	253	15	267
Unigene000586	(TC)6	CATCCTACCGACGTCTCCTC	59.679	AAGGCCAAGAGATGGGAGTT	60.074	223	251	473
Unigene000587	(AGC)6	TGGAATGGTTGCAGGTAATG	59.395	TATTCATTGGAGCCCTCTGG	60.029	217	1	217
Unigene000588	(AGC)6	CTGCCAGTATGATGGGCTTT	60.096	GTGGTACCAAAGTCTGCCCT	59.065	121	1093	1213
Unigene000603	(ACC)5	TTCTCTAATGGCGACAGCCT	59.978	ATCGGGAGGACTTGAAGGAT	59.896	119	26	144
Unigene000604	(GGT)5	ATCGGGAGGACTTGAAGGAT	59.896	TTCTCTAATGGCGACAGCCT	59.978	119	130	248
Unigene000628	(TTC)7	CAACCGAGGCCTATTGGTTA	59.953	AAAGCCGTCTCCTTTCACAA	59.853	128	326	453
Unigene000671	(TGG)5	CTTGTCCACAAGGTTTGCCT	60.149	CGACAGGGAAGAGACCAGAG	59.978	142	108	249
Unigene000672	(CAC)5	CGACAGGGAAGAGACCAGAG	59.978	CTTGTCCACAAGGTTTGCCT	60.149	142	629	770
Unigene000688	(CGG)6	GGCGGAGGAGTTTTATCCAT	60.286	CTCTTCCGTTCTCTGCTGCT	59.891	169	29	197
Unigene000689	(TGG)5	CTGCTGCTGCTACTGTGGAG	59.946	ATGCGCCACTTCTCTCACTT	60.02	251	199	449
Unigene000690	(AAG)6	GAGGGCAATCAGAGAAGACG	59.95	GAAAACCTGGCCGTTGATTA	59.938	221	829	1049
Unigene000695	(GAA)7	GCAGATCAAAGACGCTAGGC	60.125	TTGAAGTTCCCAAACGCTCT	59.853	202	52	253
Unigene000696	(GAT)5	ATTACTCGGCCTTGGAGGAT	59.925	GTCGCCTCCTTGGTATTGAA	60.074	154	906	1059
Unigene000699	(CCG)5	CCTTCCATTTCACTTTCCCA	59.903	AAACATTGGCCTGGTGTCTC	59.973	193	24	216
Unigene000711	(GCA)5	GGGGGTAGAGGTTCAAAACA	58.884	AGTCCATCGTCAAAACCCTG	59.966	117	14	130
Unigene000714	(AGA)7	CCTTCCCTTCCTCTTCATCA	59.209	CTGGTGGGATGTTGAGACCT	59.962	244	60	303
Unigene000716	(AGA)7	CCTTCCCTTCCTCTTCATCA	59.209	TGAAGGTCAGTGCCATTCCT	60.656	196	61	256
Unigene000729	(AAC)6	AACGGCAGTAATCGACGAAG	60.27	CGATCCAGACCCAGTTTGAT	59.927	269	801	1069
Unigene000733	(TCC)5	ACCACTACCACCACCAAACC	59.598	GAGGGAGAGGAGGAAGGAGA	59.883	103	167	269
Unigene000734	(GGA)5	GAGGGAGAGGAGGAAGGAGA	59.883	ACCACTACCACCACCAAACC	59.598	103	554	656
Unigene000735	(TCC)5	ACCACTACCACCACCAAACC	59.598	GAGGGAGAGGAGGAAGGAGA	59.883	103	165	267
Unigene000759	(AAG)5	CCATCCTCCGATCGACTTTA	60.029	CCTCGCCACTATCACCATCT	60.096	274	692	965
Unigene000774	(TTC)5	TCGCAGGAATTAGACAACCC	60.074	CCACTTCTCTCCTCACCAGC	59.986	238	39	276
Unigene000787	(ATTT)5	TTCTCCCGCACTTGTTCTCT	59.989	CCAATGTTGTCAAACCAGGA	59.389	250	61	310
Unigene000799	(CTC)5	TCGTCCTTGTTCGAGCTTTT	59.993	GTTCTCCTTCGCTTCTCACG	60.134	205	34	238
Unigene000800	(ATC)6	CCATGGTCCTGTGTGTTGTC	59.846	AAAGCATCGGATGTTCTTGG	60.074	209	1068	1276
Unigene000802	(ATC)6	CCATGGTCCTGTGTGTTGTC	59.846	AAAGCATCGGATGTTCTTGG	60.074	209	84	292
Unigene000804	(CTC)5	TCGTCCTTGTTCGAGCTTTT	59.993	GTTCTCCTTCGCTTCTCACG	60.134	205	46	250
Unigene000809	(TGTTGG)5	GCTGCTGCTGCTGTTGCT	61.683	CCCTGGGAACAGTGTGAAGT	60.002	272	0	271
Unigene000833	(GTG)8	CCTGATGGGCGTCTAGGATA	60.051	ATGTGGGAACGGTTCTGAAG	59.966	237	1281	1517
Unigene000858	(CAG)6	CAAGCAATAAGCAGCAGCAC	59.782	TATTGCATCGATTTCCCCAT	60.117	125	325	449
Unigene000910	(AG)7	TGTTGTTTTTGTTTCCATTCG	58.568	CCTCGTCAATGACTGCTTCA	59.984	113	1	113
Unigene000919	(ATG)7	GATTCCCCCTCCTCTCTTTG	60.008	GTCCGCTTCATCACCATCTT	60.081	147	627	773
Unigene000920	(GAG)6	ATGGAGATTGGGATTGGGAT	60.354	CCTCTCTCCTTCACACCACC	59.682	170	9	178
Unigene000966	(TGC)5	GACCTCCAGGATGTGGAAAA	59.903	GAAAAGAAGGCAAGGTGCTG	59.993	173	973	1145
Unigene000970	(CCG)5	ACCGTCCTACTGGTCTGCTG	60.321	ATGTCCCAACACTGCCTTTC	59.973	250	792	1041
Unigene000982	(CAC)5	ATCTTGACCCAAAGTCCACG	59.966	ACGGTGAAGGAGAGGAAGGT	60.111	251	196	446
Unigene000983	(GGT)5	ACGGTGAAGGAGAGGAAGGT	60.111	ATCTTGACCCAAAGTCCACG	59.966	251	1407	1657
Unigene000991	(AGC)6	GTACCTCAGCTCGCTGATCC	59.981	GTGCCAAGACACGAACACAG	60.357	216	50	265
Unigene000995	(AGC)6	GTACCTCAGCTCGCTGATCC	59.981	GTGCCAAGACACGAACACAG	60.357	216	206	421
Unigene000996	(AGC)6	GTACCTCAGCTCGCTGATCC	59.981	GTGCCAAGACACGAACACAG	60.357	216	50	265
Unigene000997	(AGC)6	GAAGGATGGGAAGGATCACC	60.661	GTGCCAAGACACGAACACAG	60.357	150	25	174
Unigene000998	(AAG)6	AGCCAAGGTTTTGCAGCTTA	60.018	CCTCATCACTCGCTTTCCTC	59.95	200	35	234
Unigene001023	(CTC)7	CCATCCTTCCTTCCAAATCA	59.864	GAGAGGGAGAGAAGGGCAGT	59.952	166	2	167
Unigene001037	(CAG)6	CCAACCAGCAGTTGCAGTTA	59.904	CCAATTGGAGGACCTTTTGA	59.903	238	961	1198
Unigene001077	(AAG)5	AGGTATGCCTTTTGCCTTCA	59.708	ACAACAACCCAAAGACCAGC	60.012	171	95	265
Unigene001078	(GGA)5ggtgagctcggtggtggtggtggaggagagtatac(TGG)5	GAAGGTGAAGGAGGAGGAGG	60.186	ACCTCCCGTTTACCCATACC	59.94	264	53	316
Unigene001078	(GGT)5	GCGGCGGAGAGTAATAATGA	60.196	ACCACCTCCATCTCCATCAC	59.774	266	381	646
Unigene001079	(CCT)6	GTCCGCCGACAAATGTAAGT	60	GAAGGAGATGGAGGAGGAGG	60.149	177	1115	1291
Unigene001079	(CCA)5	ACCACCTCCATCTCCATCAC	59.774	GCGGCGGAGAGTAATAATGA	60.196	266	1457	1722
Unigene001079	(CCA)5gtatactctcctccaccaccaccaccgagctca(CCT)5	ACCTCCCGTTTACCCATACC	59.94	GAAGGTGAAGGAGGAGGAGG	60.186	264	1787	2050
Unigene001079	(CAC)5	CCCATTTACAAACCACCACC	59.948	GTGGAGTTTCACAGGGCAAT	59.973	157	1965	2121
Unigene001080	(GTG)7	GACAGGGGTTTCCAGAACAA	59.943	GTTGCAGTTAGCCCCCTTCT	60.63	180	4572	4751
Unigene001081	(GTG)7	GACAGGGGTTTCCAGAACAA	59.943	AAACAAATGCAAAACGGGAC	59.845	218	20	237
Unigene001114	(TC)10	AGCCTTCCATCTCGGGTC	60.16	CGGCTAGGGTTAGGGTTAGG	59.974	106	0	105
Unigene001122	(CT)7	GTCAGCAAAAGCTGGACCAT	60.263	AAGGGCGGAAAGATTGAGAT	60.039	197	10	206
Unigene001154	(TGG)5	GGCCTTGATGAACTTGAGGA	60.195	TGTTCTGATTTCCATTGCCA	60.049	217	597	813
Unigene001154	(TAA)5aggcaatcaaaacaataataacaacaacaatggtggcaagaagggaggtggcaacaa(TGG)6	TGGCAATGGAAATCAGAACA	60.049	TTCCCCCTTGTAAGTACCCC	60.046	263	794	1056
Unigene001156	(TGG)5	GGCCTTGATGAACTTGAGGA	60.195	TGTTCTGATTTCCATTGCCA	60.049	217	597	813
Unigene001156	(TAA)5aggcaatcaaaacaataataacaacaacaatggtggcaagaagggaggtggcaacaa(TGG)6	TGGCAATGGAAATCAGAACA	60.049	TTCCCCCTTGTAAGTACCCC	60.046	263	794	1056
Unigene001163	(CTC)6	GATACCCCTCACCATTCCCT	60.015	GCGGAAGGTCGTAGACGTAG	59.898	247	36	282
Unigene001164	(GAG)6	ATTGACGCTGGGATGGAGAC	62.397	CATCTCCCTCTCTGCTACCG	59.966	120	12	131
Unigene001165	(CTC)6	GATACCCCTCACCATTCCCT	60.015	GCGGAAGGTCGTAGACGTAG	59.898	247	272	518
Unigene001215	(GAA)5gagtctcaagaaaaggtacagctcggatgagggttcttctggatcatcggagggggaaagcaatagcttttctgatcaagaggagga(GAG)7	GGGGAAGTGGTAGGAGGAAG	59.928	CCAAACCCTCCTGATCTTCA	60.042	200	103	302
Unigene001234	(ATG)5	TTTGAGGAAATTACCGTGCC	59.938	CTGCAAGCAAAACCTCATCA	59.988	145	684	828
Unigene001251	(GAA)5	ACCAAAACCAGCAAAGAACG	60.147	ATTCTCCAGTGGCCTTGTTG	60.111	239	932	1170
Unigene001256	(GTT)5	ACTGCTTTGCAAGAAGCCAT	60.022	GTGGGAGAGCAGCAAAGAAG	60.134	157	81	237
Unigene001300	(GAT)5	CCTCTCCAGCCATTGATGAT	60.034	TTGGATGCTCCCCAAAGTAG	60.066	274	352	625
Unigene001302	(TGA)7	TACTGCAGAGGGAAAGGGTG	60.246	TTCCAGCTTCTGCATGTCTG	60.136	280	209	488
Unigene001349	(GGC)7	ATGAGCAACACCACTTCACG	59.751	CGGTTAATGAAATCATCCGC	60.289	253	322	574
Unigene001360	(TTA)6(GTA)5	ATTGGCTACGGTGGAAGATG	59.955	AACCTTCAGCAACAATGCCT	59.74	235	29	263
Unigene001367	(AGA)5	AGAAGTTCAGGATGAGGCCA	59.803	CCTTCTGCAACTATCTCGCC	59.978	204	1304	1507
Unigene001382	(ACA)5	ATCTCTGTTGCTCATGGCCT	59.834	CCACGTATCCAATTGTGCCT	60.776	214	2946	3159
Unigene001390	(TGG)7	TCTTGCAGTGGTTTGTCTGC	60.032	ACCCTGCAGCAAAGCTAAAA	60.018	199	279	477
Unigene001410	(A)10ggagc(T)13	ATGAAAGGGGGAAGAGGAGA	60.008	CTCCTCAGTCTTCGCGGGT	62.876	112	175	286
Unigene001434	(CT)6	TGACATTTGTTGATGTGCCA	59.516	TCACTCTCCGGCTTTATTGG	60.206	184	43	226
Unigene001436	(CT)6	TGACATTTGTTGATGTGCCA	59.516	TCACTCTCCGGCTTTATTGG	60.206	184	43	226
Unigene001451	(GAT)5	AGAGTGGTTCAGTGTTGGGG	60.002	CCTCAAAGTCTGAGTCATCAGTG	59.002	222	571	792
Unigene001522	(TCT)5cctccaact(TCA)7	CTCCTTGCAAACGGAGAAAG	59.986	GAGTGCGAGAGGAGGAGTTG	60.135	233	124	356
Unigene001522	(GAG)6	TTTTGAGGGTGAAGAGGGTG	60.081	AATGCTTTCTTTGCCCTTCA	59.823	150	940	1089
Unigene001523	(TCC)6	CACGCTTTCTCTTACCTCGC	60.154	TTGGGTTTTTGAGGGTGAAG	59.942	181	2	182
Unigene001558	(GGC)7	ATGAGCAACACCACTTCACG	59.751	CGGTTAATGAAATCATCCGC	60.289	253	322	574
Unigene001563	(AG)10	AGCCAATAGGATGCCTCTCA	59.797	ACTCGTTGAACTTGGAACGG	60.149	201	50	250
Unigene001567	(CCT)5	ATGGACCAAGATTCTCTCCG	59.09	GAGGCTATTCTTGCTGTCGG	59.978	229	8	236
Unigene001567	(CAT)5	TCTCTCCCATCAAATCCGAC	60.011	GTGTTGTTTGTCACCATCGC	60.016	257	202	458
Unigene001568	(GAG)5	AGGCTATTCTTGCTGTCGGA	59.978	CTCTTTCCATCCCTCCACAA	60.042	270	30	299
Unigene001568	(AG)10	GGCAGAGGAAGAAGGTGATG	59.803	CATTCTTTCCCTCCCAACAA	59.903	184	181	364
Unigene001572	(GA)6	TTGGAATGCAAGGTTTGTCA	60.088	GCCATGAATGCTTCACTCAA	59.805	175	46	220
Unigene001580	(GGA)6	GCCAGAGGAAGAGTACGACG	60.012	CAAGTTCCTCCTCAGCCAAG	59.982	257	719	975
Unigene001580	(AGA)7	GATCCTATCGAACTGGACCG	59.508	CACTTGTTCTTCCTCCTCGC	59.989	264	933	1196
Unigene001593	(TGG)5	TAAGAACCCTGGGAACGATG	59.926	GGCATGCAACTCAACGATTA	59.694	268	173	440
Unigene001601	(AGA)6	TCACCTGGACATGGATCAAA	59.893	CCAGTGACCTTCTGAACAAGC	59.899	250	10	259
Unigene001603	(ATC)5attatcatcatgttcaacaagag(CAA)7	TCCACTAATCCCTTCAACCAA	59.415	TCTTGTTGTGGTCTTGGCTTC	60.284	140	12	151
Unigene001603	(CTT)5caccttcttcttcttcatcttcttcaactataacaacaacagcaacagcaactaccattcttccacct(CCA)5	CCTGTTGGTGGTGGTTGTAG	58.903	GGGTTAGGGTTAGGGTTTTGA	59.229	242	291	532
Unigene001603	(ACA)7	GTGCCATTTGAAGGTGGTTT	59.836	TGCCTGAAACATCAGGAGAA	59.369	135	630	764
Unigene001606	(AGA)11	GTTCCCAGTTCCTGTCCAGA	60.088	CGAAGCTCTTCTTCTCCCTTC	59.721	153	233	385
Unigene001609	(CCT)5	GGACTGGTCTGGAGCAAGAG	59.986	GGCCTTTTCAAGATCAGCAG	59.955	132	150	281
Unigene001614	(CGC)5	AGTACCTCATGCCGACCTTG	60.134	TTCAAGCTCGATCCTCCG	60.023	228	5	232
Unigene001615	(GCG)5	TTCAAGCTCGATCCTCCG	60.023	AGTACCTCATGCCGACCTTG	60.134	228	7	234
Unigene001620	(AGG)6	ATGGAACGAGGAAAAGGGTT	59.805	CATCCTGGATCTCCCAAAGA	60.003	277	0	276
Unigene001628	(AGA)5(GGA)5	TGGGAAGAAGCTCAAGGAGA	60.065	CTCTTCTCCATGGGTGGTGT	59.962	268	18	285
Unigene001633	(AGG)5	CTGCAAACACTGTGCAACCT	59.946	GAACTGAGCTTGGTTGGAGC	59.997	194	625	818
Unigene001638	(CAT)6	CAAACACACAAAGAAACCAATCA	59.927	GTGGTGCATTTGGATCACTG	59.967	129	12	140
Unigene001641	(CTG)5	TCATTCACTTCCCTTTTCGG	60.044	CCTAGCCTGTCCACGATCTC	59.827	275	55	329
Unigene001660	(GAG)6	ATGGAGGGAGTGAGAGCTTG	59.405	CCCCACAAACCAAGACAAAA	60.756	169	12	180
Unigene001661	(TCC)6	TCTCCTTCCATCCATCATCC	59.821	AGGTTGAGGTTCATTGCAGG	60.111	215	133	347
Unigene001665	(TAT)5tcccaaaatacccctcactctctccccccttcctcttcttct(C)11	AAACCGGAATAACACCACCA	60.088	TCTTGAACGAGCTGAGGGAT	59.95	255	47	301
Unigene001680	(GA)10	TTGCTGACATCCTCAACGAG	59.984	TCGCCATTTCGACATCATAA	60.035	257	103	359
Unigene001683	(GA)10	GAGATCGAGATCGAGAGGGA	59.44	ATGAGACGTTGCTGTCGTTG	59.905	189	7	195
Unigene001688	(GA)7	GAAGAGAAAGCGCGAGAGAA	59.978	GCTGCTTTCCGTTCCTTTG	60.899	106	236	341
Unigene001693	(TCA)5	CTTGGGACCATGGTTGAGAT	59.779	TGAAACACAGGTTCTGAAGAAGA	59.015	188	33	220
Unigene001696	(CA)6	CTGTCTCTCGTTCCTCACCC	59.835	TTTTCCTCCCAGAAATGACG	60.044	263	3	265
Unigene001715	(TGT)5	CACATGCCAATGTTCGTTGT	60.436	GGGCAGGCATGAGACTAAAA	60.214	276	669	944
Unigene001730	(CTT)5	TTGGCTAGAAGAAGAGGCCA	60.088	CAGCAATGAGAGCATTGGAA	59.948	280	105	384
Unigene001730	(ATC)5ttcttcttctccttgc(TCT)5	AGCAACAGCAGCAACCTCTT	60.201	GCATCACCTCAAAAACCACC	60.362	273	466	738
Unigene001735	(CTC)5	GGGTCTCCCACTTCTTCTCC	60.05	GACGAGCACGATCTTGAACA	59.992	146	66	211
Unigene001741	(GCC)6	AGAGGACCCCATCGAAATCT	59.896	GGAAGTGGCCGGCTAGAG	60.903	245	5	249
Unigene001744	(CAG)9	GCTTTACTCCTGGGCAGATG	59.836	CCACTGCTGCTGTGAGAGAC	59.764	176	289	464
Unigene001747	(CCA)6	ATCAAGCCCCAAATTCTCCT	59.903	GTTTCTCAAGGTTTCCGCTG	59.853	227	74	300
Unigene001761	(GAG)5gtggt(GGA)6	GGTGATTGTTCCGCTTCAGT	60.119	CTACCACTTCCCATCCCC	57.687	196	404	599
Unigene001762	(GAG)5gtggt(GGA)6	TGAAGGTGTTGCGAAGAGAG	59.161	ACTGCTCGAAGGTGAGGCTA	60.156	164	1	164
Unigene001762	(GAG)10	TAGCCTCACCTTCGAGCAGT	60.156	CTTTCCTCCTCCTCCACCTC	60.186	259	145	403
Unigene001811	(CCA)7	CTTCAACCTCCAGAGCAACC	59.844	GTATGCACGGCTCCATTCTT	60.103	209	10	218
Unigene001812	(CCA)7	CTTCAACCTCCAGAGCAACC	59.844	GTATGCACGGCTCCATTCTT	60.103	209	10	218
Unigene001818	(CAT)5	CATGGAGCTGTCTCGGGTAT	60.096	GCATGGCTTTGCATTAGAGG	60.742	272	2193	2464
Unigene001819	(A)12c(AT)6	CACTCTTTTCCATTCCTTTGC	58.823	TCATCGACGGTTTCTTCTCC	60.195	236	101	336
Unigene001819	(GAT)5	GCATGGCTTTGCATTAGAGG	60.742	AAGCCAATCGCAAAGACAAC	60.257	120	272	391
Unigene001831	(GAT)6	AGAGCAAAGGAGACGGTGAA	59.989	ACGCATGAGAACCAAAGGAT	59.556	116	640	755
Unigene001850	(CAG)5cttttaggccagcaaagtaatttaccagggctgcagcaa(CAG)7	ACGGCAGCAAATTTTGAATC	60.081	AGATGGCTGCTGACTTCGTT	60.02	247	1247	1493
Unigene001857	(AAG)5	GATGAGACGCAGCAGAGTTG	59.733	CAAAGTCACAAATCCAGCGA	59.84	162	135	296
Unigene001862	(A)11gg(A)11	TCTCCAAGCGAGAACCAGAT	59.95	GCACACCCAAGAACACATTG	60.008	211	4	214
Unigene001866	(TCT)6	TCCCAGTTCGTTCAGGATTC	60.05	TTGTTTTGGCAGGATGATGA	60.049	278	648	925
Unigene001882	(ATC)5	CATCAGCCTTCCATCCAGTT	60.073	TCATGTTCTGGAGGTTGCTG	59.831	226	1177	1402
Unigene001886	(ATC)5	CATCAGCCTTCCATCCAGTT	60.073	TCATGTTCTGGAGGTTGCTG	59.831	226	157	382
Unigene001887	(ATC)5	CATCAGCCTTCCATCCAGTT	60.073	TCATGTTCTGGAGGTTGCTG	59.831	226	157	382
Unigene001891	(ATC)5	CATCAGCCTTCCATCCAGTT	60.073	TCATGTTCTGGAGGTTGCTG	59.831	226	157	382
Unigene001907	(GCA)6	GCAGAACAACCAAGGCTACA	58.926	CCATAGCCACCATATCCACC	60.036	188	2	189
Unigene001908	(GCA)6	TTGAACAAGAACTCCCCTGG	60.081	CCATAGCCACCATATCCACC	60.036	227	348	574
Unigene001940	(GAA)5	CCGGTGCTGTATAGGGAGAA	60.088	CTTCTCCAGCACCACCATCT	60.261	205	501	705
Unigene001951	(CAT)5	CTCCAGCGTGCTCTCTCTCT	60.033	AAAGCAGTCTCAGCCTCAGC	59.898	248	1149	1396
Unigene001958	(TCA)5	TTTGCTTCTCCACTCCTGCT	60.134	CCTCTCCCCTCTCTCTTGCT	60.088	147	40	186
Unigene001978	(TTG)5	TGTTGAAGATGCAGCGGTAG	60.011	TACAGGCCACAGTTGAAGCA	60.449	143	149	291
Unigene001979	(CCT)6	AGAAGCGAAGAAGCGAAGAA	59.476	CTGAGACTGCTGGGTTTGCT	60.589	239	31	269
Unigene001979	(CAA)5	TACAGGCCACAGTTGAAGCA	60.449	TGTTGAAGATGCAGCGGTAG	60.011	143	822	964
Unigene001980	(TTG)5	TGTTGAAGATGCAGCGGTAG	60.011	TACAGGCCACAGTTGAAGCA	60.449	143	149	291
Unigene001981	(CCT)6	AGAAGCGAAGAAGCGAAGAA	59.476	CTGAGACTGCTGGGTTTGCT	60.589	260	31	290
Unigene001981	(CAA)5	TACAGGCCACAGTTGAAGCA	60.449	TGTTGAAGATGCAGCGGTAG	60.011	143	681	823
Unigene001996	(ATG)6	TGTGGAGGATGGTCATGAGA	60.046	TGAGCTTGTTGAGCTTGCAG	60.472	247	266	512
Unigene001997	(ATA)5	CTATCACCACCACCCCAAAC	60.088	ATTGGTGGGGACTCTGTCTG	59.962	191	40	230
Unigene002068	(GAA)5	ATGGGAGTGGAGATGACGAG	60.072	TCAACTCTGCCAGCATCATC	59.95	259	136	394
Unigene002096	(CTC)6	CATCTTCTTCACCAATGGCA	59.648	TTGAGGACCAGGGAACTGTC	60.088	203	1	203
Unigene002103	(AC)11	TTTCCCTTTTTCTCTCCCTCA	60.166	AGGATCATCGGAGGTCTGTG	60.072	211	56	266
Unigene002106	(CCT)6	CGTCTCCGAATCTCTCTTCG	60.088	CACAGCCTTCAGGGATGAAT	60.073	242	910	1151
Unigene002115	(CAT)5	CTCCTCCTCTTCCCCAAATC	60.008	GGTTCTCTAATGGCGACCAA	60.074	201	28	228
Unigene002116	(T)11cttttatctctttgttttttcgaaaacaa(T)11	CTGCAGAGACGAGAGCAATG	59.88	CCAAGTCCCTCGTGACTCAT	60.112	280	8	287
Unigene002133	(CAA)5	ATTGGCCACACTTGGTCTTC	59.973	GCTTCCTCGAAGCATTTGAC	59.962	241	669	909
Unigene002134	(GTG)6	GGTTGTAGCTCAAAGCCAGC	60.022	CAAAATGGCATCAACCTCCT	59.933	163	131	293
Unigene002134	(GAG)9	AGGAGGTTGATGCCATTTTG	59.933	TCGGAGAAGGCCTAGAAACA	59.948	204	274	477
Unigene002182	(AG)6	AGGAAAGGGAGCTTGAGAGG	59.95	ATGACCAGTTTACGCCGTTC	60	211	277	487
Unigene002183	(AG)6	AGGAAAGGGAGCTTGAGAGG	59.95	ATGACCAGTTTACGCCGTTC	60	211	1522	1732
Unigene002216	(CGG)6	GAAGCTGAGAGGAGTGACCG	60.135	AGGTCGAAGAGCAACACGTC	60.453	188	84	271
Unigene002217	(CGC)6	TCTCCAGCCTGATAAGCCAT	59.797	GAAGCTGAGAGGAGTGACCG	60.135	253	449	701
Unigene002219	(TCT)6	ATGACGAGGATCTGATTGCC	60.042	CACCACCACTTCATGACCAG	59.997	191	88	278
Unigene002221	(AAG)5	GGAGGTGGACATCAGAGGAA	60.048	TGACCACCTGTTTCCAAGAG	58.695	227	43	269
Unigene002221	(TCT)5	GCCTGAATCATTACCATCATCA	59.791	GTTCCATAACCACACGCTCC	60.384	203	470	672
Unigene002241	(T)11g(T)11	AAGGTGTTGTTATCTCGCCG	60.132	GCCTCCGGAAAGTGTTGATA	60.074	276	108	383
Unigene002254	(CCT)5	CATCTCTTCTCTCCCTCCCC	60.149	AGAGGACAAGCTGCTGTTGC	60.743	221	320	540
Unigene002255	(GAG)5	AGAGGACAAGCTGCTGTTGC	60.743	CATCTCTTCTCTCCCTCCCC	60.149	221	6	226
Unigene002306	(AT)10	TCATCTTTGCTGCACGAGAC	60.144	TTTCCTCTTGCTCTTCCTGC	59.694	226	1018	1243
Unigene002346	(CTC)6cgccttcctcgcgagctcgccgtccatgtctttgttt(TCG)5	TCCTCGTGCTTTTCCTTCC	60.324	CTTCTTCCAGGAATCCACCA	60.042	196	0	195
Unigene002352	(CCA)6	GTTGACCGAGACCCACTTGT	60.009	GTTGAGACTGATGCCGGAGT	60.269	277	56	332
Unigene002354	(AGG)8	TTGGAGTTCAGGTTGGAAGG	60.081	AGCAGCCTTTAGCCTCACAG	59.78	229	251	479
Unigene002372	(CGG)5	CAACAGCAACATCATCCACC	59.967	TACACTACTAGCGCCGCCTT	60.06	197	336	532
Unigene002380	(CGC)5	ATCTCCCATCCTTCTCCCAT	59.714	TTGTACTTCCTCCCCAGCAG	60.246	257	124	380
Unigene002381	(CAA)5	CCCTTTGGAAGAAGAGAGGG	60.175	ACAAGTCCTCATCCACAGCC	60.12	212	98	309
Unigene002386	(CCT)5	GTGAGCGAGCGATGTGATAA	59.979	CGAGTACCTCTTGGTTTGCC	59.734	264	681	944
Unigene002392	(CCA)6	CTCACTCATACCCTCCTCCG	59.673	AGTACGAGACCAGGGGGTTT	59.856	181	59	239
Unigene002393	(CAT)6	TCAAAAGAGGAGCACCCAAC	60.232	ACAATGTGCCCAACCACATA	59.697	211	948	1158
Unigene002417	(GCC)5	TTGACCTTCGTGAATCCTCC	60.05	GCTTCGAATTGGGATTTTCA	60.016	108	265	372
Unigene002459	(TGG)5	CTTGTCCACAAGGTTTGCCT	60.149	CGACAGGGAAGAGACCAGAG	59.978	142	108	249
Unigene002460	(CAC)5	CGACAGGGAAGAGACCAGAG	59.978	CTTGTCCACAAGGTTTGCCT	60.149	142	629	770
Unigene002470	(GAG)5	AGGAGGAGATTGGGAGAGGA	60.149	AGAAGCAGCGAAGCAAAGAG	60.037	205	365	569
Unigene002471	(CCT)5	AGAAGCAGCGAAGCAAAGAG	60.037	AGGAGGAGATTGGGAGAGGA	60.149	205	15	219
Unigene002487	(GAA)7	ATGAGAAGCGATTGGATTGG	60.036	GCTCATCCTTCTCGTGATCC	59.768	147	34	180
Unigene002500	(CCA)7	GGAGCTGGGAGGATGATGTA	60.034	GCCTCTGCTTCGTAAACTGC	60.162	278	246	523
Unigene002522	(CAT)7	GGGACAATTTCAGCAGCATT	60.081	GAGGTTGGAGAGAGCAGTGG	59.986	200	580	779
Unigene002523	(CAT)7	GGGACAATTTCAGCAGCATT	60.081	GAGGTTGGAGAGAGCAGTGG	59.986	200	289	488
Unigene002532	(CCG)5	TCCAACCCTATCCGCCTAAT	60.653	CAGGGCCACCTTTACGTTTA	59.99	276	229	504
Unigene002537	(AGC)6(AGG)5	CACCTAATCTCTCCCCCTCC	59.89	AGGACACCCCACACAGTCTC	60.006	236	192	427
Unigene002555	(AAC)5	TCTTCTTCTTCTTCCTCTTCTCTTTC	59.388	ACTTGATTCCATGCCACCTC	59.934	221	0	220
Unigene002578	(GGA)5	GGATGGTGTTAAGGGTGGTG	60.088	CTCCTCTTCTTGCTGCTGCT	60.035	268	260	527
Unigene002578	(GCA)7agaagaggagcaaactggggatgaaagtgggaatcaagagcaatca(CAG)6cgagaagatgagcaagttcgggatggaagtgagaatcaagagcaatca(CAG)5	ATGGTGGAGTGGATGAGGAG	59.92	CTCGTTGTTGCCCTCTTGTT	60.291	275	442	716
Unigene002649	(CAA)5	CACCCATTTCAAGGAAAACAA	59.825	TCTATGACGGTATCGGGGAG	59.91	146	142	287
Unigene002691	(GAT)5	CGACAGTCCCCTTATGGAAA	59.926	TGCTCTGTTCTGTGGCTTTG	60.175	235	441	675
Unigene002732	(GA)9	GCCTTCTTCCCACCATCATA	59.894	CGCTTGTTTTCTCTCAACTCTTT	59.249	200	178	377
Unigene002748	(CAA)5cagcatcagcagcagttgttgcagctgtcgaggcaatcctctcaagttgcacatgctgcccagatgaatctcct(GCA)5	GGTAGCATTGGTGGTGTGAA	59.42	GTTGATGCTGATGTTGCTGC	60.432	271	774	1044
Unigene002749	(AAG)5	TGATCATCACTTTTTCAATCATAAGAA	60.235	ACATGTTGCAAGGCAGAGTG	59.905	148	2	149
Unigene002778	(GAT)5	GCATCTGGAAAGGTTTTGGA	60.051	ACCATGGGTACACCTCGAAC	59.703	225	537	761
Unigene002779	(AG)8	GTTTTCAGGGGTTTTGGGAT	60.032	TTTCACCCCTAATTTTCCCC	59.992	107	5	111
Unigene002780	(GCG)7	TCCCAATCTCTCATTCTCGG	60.15	GCTTGAGGTAATAGCCGACG	59.867	197	47	243
Unigene002814	(CTC)5agcttctctctcttgctcttatatcttttctatca(AAG)11	CCCTCAAAACTCCAAATCCA	59.903	AGGGATCCTTTCACACATGC	59.934	216	143	358
Unigene002814	(TTGCC)5	GACGAAGACGTCCGTCAACT	60.307	ACAAAAGGTGGGGCCTTTAC	60.221	187	266	452
Unigene002817	(CAG)5	GACCCATCCCGATTACTGAA	59.75	TTGCTGATGATGCTGCTCTT	59.704	261	495	755
Unigene002817	(CAG)7ttgcaacaatcccagcag(CAA)8	ACCACCTGTCGAAGACCAAC	60.009	TGCTTCTGTTGCGAAAATTG	59.992	273	1070	1342
Unigene002853	(CAG)7	CCCTTTGGAAGAAGAGAGGG	60.175	AATGGGCTATCAGGGAGGTT	59.789	220	52	271
Unigene002921	(GGA)5	GAGCTGAGGAGGAGGAAGGT	59.952	TAGCTGGATCTCCCTCCAGA	59.903	275	322	596
Unigene002927	(GGA)5	GCCACAGAAGATGAGGAAGG	59.803	TAGCTGGATCTCCCTCCAGA	59.903	214	383	596
Unigene002995	(TCT)6	CACTTCCACCACTTCCACCT	60.002	GGACTGAGAGACACCAAGGC	59.841	206	73	278
Unigene003011	(AGG)5	AAACCTGGACGACATCTTGG	59.966	TGCTGAATTCAAATCGTTGC	59.816	254	236	489
Unigene003063	(GAT)5	CACCCATTGTTGATGCTCTG	60.112	TCCCCATTTCTGTTCCTTCA	60.43	279	886	1164
Unigene003072	(GCA)5	AGTTTCGCCTGCCTTTGATA	59.845	AGCCATCAGGAAGAGCATGA	60.914	194	67	260
Unigene003100	(AGA)6	CAACTCCAGCAGTCACCAAA	59.873	TGTGCTGGTTTCAATTCTGC	59.847	193	6355	6547
Unigene003101	(AGA)6	CAACTCCAGCAGTCACCAAA	59.873	TGTGCTGGTTTCAATTCTGC	59.847	193	6253	6445
Unigene003105	(AGA)6	CAACTCCAGCAGTCACCAAA	59.873	TGTGCTGGTTTCAATTCTGC	59.847	193	6355	6547
Unigene003106	(GAA)5	AGCAGCAGAAGAGGAACCAA	60.134	TCGACCTTGTGCTTCAGTTG	60.025	277	917	1193
Unigene003110	(CAG)5	ATGTAGGAGAGTGATGCCGC	60.249	GAGCCACAATCACAGCTTCA	59.992	254	374	627
Unigene003114	(TTA)6(GTA)5	ATTGGCTACGGTGGAAGATG	59.955	AACCTTCAGCAACAATGCCT	59.74	235	29	263
Unigene003117	(TTA)6(GTA)5	ATTGGCTACGGTGGAAGATG	59.955	AACCTTCAGCAACAATGCCT	59.74	235	29	263
Unigene003121	(TTA)6(GTA)5	ATTGGCTACGGTGGAAGATG	59.955	AACCTTCAGCAACAATGCCT	59.74	235	29	263
Unigene003153	(GCT)5	CCTGAGGGCAAAGTGGTCTA	60.246	CAGGAGGGCAATCATCTCTC	59.761	250	221	470
Unigene003206	(TA)9ataaaaaatatatag(A)12	TTGGGTATTGCCGTATTGGT	60.074	TGGGATTTGGGAAGACAGAG	60.042	230	154	383
Unigene003208	(GAA)6	GAGATGGATGAGGTGGAGGA	60.008	TGACGAGAAGGATAATGGTGC	60.088	120	2226	2345
Unigene003210	(TA)9ataaaaaatatatag(A)12	TTGGGTATTGCCGTATTGGT	60.074	TGGGATTTGGGAAGACAGAG	60.042	230	154	383
Unigene003216	(GGA)5gaggagggaggagaagagtttgcagtggttggtggacatgagagaggtgagagatggaggtgaggatgga(GAT)8	TTGGATTGGAAGGTGGAGAG	60.042	GACAGGGAGAAGCTTGTGGA	60.386	170	123	292
Unigene003217	(ATC)8tccatcctcacctccatctctcacctctctcatgtccaccaaccactgcaaactcttctcctccctcct(CTC)5	AGGGAAGGTGCTGTCAAAGA	59.844	TTGGATTGGAAGGTGGAGAG	60.042	257	423	679
Unigene003218	(GGA)5	GGAATGGGGAGAGAGAGGAG	60.149	CTCATGTCCACCAACCACTG	59.997	136	377	512
Unigene003264	(CAC)6	AGATCAGCCCACCAAACAAC	59.973	GGATGCCTCTGATGGGTCT	60.024	267	67	333
Unigene003264	(CAT)7(CAA)6	GCATCCCTCTCTACCACCAC	59.535	AGCGGGCATGGAGAGTAGTA	59.859	255	328	582
Unigene003283	(TCT)6	TTGCTGCTGCTACTGCTGTT	59.958	GTGGTAGTGGTGGTGTGTGG	59.757	219	79	297
Unigene003291	(AAG)7	CACAGACGCCAAGAGAGAAA	59.161	GGATGTGAGATTGAGCCCAT	59.893	162	212	373
Unigene003292	(GTG)5	ATGGGCTCAATCTCACATCC	59.893	CTGACCAGCCTGTCTTCTCC	59.986	266	23	288
Unigene003293	(GT)7	AGGGAGAGAGATCGGGAGAG	59.906	CCAGCATCAATCTTTCACCA	59.648	245	62	306
Unigene003303	(GTG)7	AATGTGTCGACGGAGGAAAC	59.973	TTAACCCGCTCTCCCAAAC	60.059	212	97	308
Unigene003304	(CCA)7	ACTCCTTCCTGCTCCTCCTC	59.952	GTCGGAAGTTTGGGTTTTGA	59.948	278	52	329
Unigene003305	(CGT)5	GAACCATTTTAGGATGAGGCA	59.033	GTGTGGGCACCAAGAGAGAT	60.12	140	2	141
Unigene003311	(AAG)9cat(ACA)6	CATTGAGCACAGGCTTTGAA	59.988	AATCTGCTGGCATTCCATTC	60.043	244	166	409
Unigene003314	(ACC)6	GGATCTCTCCCACCAATCCT	60.278	GAGTGGTGATTGTTGGGGTT	59.679	219	25	243
Unigene003317	(CAG)6	CCAACCAGCAGTTGCAGTTA	59.904	CCAATTGGAGGACCTTTTGA	59.903	238	577	814
Unigene003329	(GA)18	CGAAGGGTTCAAGCAACG	60.381	GAAGCGCTAGAATCCGTGTC	59.985	130	1	130
Unigene003353	(GCT)5	CCAAAGCTCAAGCACAAACA	60.027	ATGGGCAGAGTGAGAGCATT	59.834	257	2735	2991
Unigene003359	(AGA)6	GTCAAATACGCGCAGAGGAT	60.243	GTGCAGCCATAAGCTTCTCC	59.985	201	18	218
Unigene003359	(ACA)6	CATGGCTGCACAAGAAGAAA	59.988	GGCTAGCCATGAAACCTCTG	59.836	138	166	303
Unigene003360	(AGA)6	AAGAGGAGTGGCTTCGACAA	59.989	CAGCCATGAGCTTCTCCTCT	59.703	230	1247	1476
Unigene003394	(AGA)6	AAGAGGAGTGGCTTCGACAA	59.989	CAGCCATGAGCTTCTCCTCT	59.703	230	1667	1896
Unigene003395	(AGA)6	GTCAAATACGCGCAGAGGAT	60.243	GTGCAGCCATAAGCTTCTCC	59.985	201	18	218
Unigene003395	(ACA)6	CATGGCTGCACAAGAAGAAA	59.988	GGCTAGCCATGAAACCTCTG	59.836	138	166	303
Unigene003398	(AGC)5	TGGCCTTGGAAGAAGAAATC	59.244	TCGTCTGGTCTGCTTGATTG	59.984	109	15	123
Unigene003410	(GA)8	CGGCAGGGGAGAGAAAGA	61.447	AAAACAAGCTCCCTGCTCAA	59.993	193	13	205
Unigene003423	(GAA)6	AAGCTCCACCAAACAACACC	60.012	TCATCCTCCAGCCTGAAGTT	59.803	220	343	562
Unigene003444	(GA)10	GCTACTTTCCTTCCTCCGCT	59.983	GTCTCTTGGTCTCCACCAGC	59.841	217	270	486
Unigene003455	(GTG)6	CTCTCTTCCCAAATCCCTCC	60.008	TATCCTAGCTCGCCACTCGT	60	250	89	338
Unigene003474	(TC)9	CAAACTCCTCTCTCTCTCATTCTC	57.923	CGCTATGTTCCTCATCGTCA	59.823	254	2	255
Unigene003484	(GAT)8	ACAAGGCAATCCTCCGTATG	59.955	ACTCCTCAGCTTCGTCCTCA	60.135	192	325	516
Unigene003500	(CTT)5	CAACCGATCAAAGTGTCGAG	59.288	CGCCATTAGTGCTCTCCTTC	59.978	125	46	170
Unigene003540	(TCC)6	CTCGAACCCCTTCTCCTCTC	60.328	ACTCGATCAGGGCTAGGGTT	60.096	129	70	198
Unigene003540	(GAG)6	ACTCTATGGAGATCGGCCCT	60.059	CTCCTCGCAAACCAAAACAC	60.668	121	442	562
Unigene003610	(CGG)7	ACAGTGAGGAGGATGTTGGG	59.962	CCTTGTGAAGCTCGGAGAAC	59.989	210	352	561
Unigene003626	(GAA)6	TCGTGAATGCAGAGAAGGTG	59.984	TTGGAGGGAAGGTGATGAAC	59.903	275	556	830
Unigene003627	(CAA)6	TGCACAAGCCTCTGTTCTTG	60.175	GTTGGAGCCTGGTGTGTCTT	60.159	152	7	158
Unigene003647	(GAA)5	AAGCTCGCTTGCTCTCAAAC	59.904	GAAGCGTTCGGAGGAGTATG	59.836	199	696	894
Unigene003674	(TGATGG)6	GAAGAAACAGGTCGTGGCTC	59.851	TCATCACCATCACCATCACC	60.189	135	410	544
Unigene003682	(GCC)5	AACACCACCTCCATCTCCAA	60.363	CGAGCGAGGGATTGATAGAG	59.933	145	1	145
Unigene003683	(GCC)5	AACACCACCTCCATCTCCAA	60.363	CGAGCGAGGGATTGATAGAG	59.933	145	2	146
Unigene003695	(GAA)5	GGATGTGAATCCGGAAGAGA	60.011	CAAGGCACATAGTTCTGCCA	59.864	147	422	568
Unigene003712	(ATC)6aacaactacaacaacaacaattacaaaggagatcaacaacaagag(A)11	ACAGCGAAGGAATGAAGAGC	59.579	GGTCATTTGCCGAAGTTGTT	59.978	263	241	503
Unigene003720	(AGA)5	GTCAAATACGCGCAGAGGAT	60.243	GTGCAGCCATAAGCTTCTCC	59.985	201	18	218
Unigene003720	(ACA)6	CATGGCTGCACAAGAAGAAA	59.988	GGCTAGCCATGAAACCTCTG	59.836	138	166	303
Unigene003721	(AGA)5	AAGAGGAGTGGCTTCGACAA	59.989	CAGCCATGAGCTTCTCCTCT	59.703	230	401	630
Unigene003726	(CTT)5	CCTGATCCTCTCTCTGCACC	59.945	CTTTCCATGGATTCCCAGAA	59.864	243	116	358
Unigene003727	(CTT)5	CTTCCCCTCCTCTTCTCACC	60.186	CTTTCCATGGATTCCCAGAA	59.864	203	13	215
Unigene003742	(ATCC)7	ATTTTGTTGAACAGCCCCTG	59.971	CCATTGTGGTTTTGCATCTG	59.964	169	19	187
Unigene003744	(TGGA)7	CCATTGTGGTTTTGCATCTG	59.964	TGTAAGAAACCGGAAGCCAT	59.569	110	251	360
Unigene003763	(AAG)5	TGAACCTGAAGGAGATGGGA	60.59	CGGTGAATCTGATAAGGGGA	59.887	265	563	827
Unigene003777	(TGC)6	TGAGCAAAGCCAAGAGGAGT	60.134	CCAAAACGAAACCTCTCCAA	60.081	194	1	194
Unigene003778	(GCA)6	ACCTCAAATCGGACAAGTGG	59.966	TGAGCAAAGCCAAGAGGAGT	60.134	112	792	903
Unigene003784	(GGA)5	GAGAAGGAGCTGTGAGGGTG	59.986	TGAATCCTTCCATTCTTCGG	60.006	154	481	634
Unigene003785	(CTC)5	TGAATCCTTCCATTCTTCGG	60.006	GAGAAGGAGCTGTGAGGGTG	59.986	154	58	211
Unigene003790	(CT)10	GGAAGGGAAGAGGGTGTAGC	60.074	TCTTCTTCTCCTCCGTCGAA	60.065	174	42	215
Unigene003801	(CTT)7	CCTCCCCTTCCTTCTTCATC	60.008	AGGCAAAGCTCGATCTGGTA	59.978	112	66	177
Unigene003821	(CT)10	GGAAGGGAAGAGGGTGTAGC	60.074	TCTTCTTCTCCTCCGTCGAA	60.065	174	42	215
Unigene003825	(GAA)5	GGGAGCTTGTGGATAGGGAT	60.293	TCAAACCTTCTCCTTTTCTTCG	59.865	230	1069	1298
Unigene003840	(AGA)5	GTCATGGTTCTCCAATTGCC	60.326	TTGGGTTGGTGGTAGAGGAG	59.959	186	8	193
Unigene003841	(AGA)5	GTCATGGTTCTCCAATTGCC	60.326	TTGGGTTGGTGGTAGAGGAG	59.959	186	6	191
Unigene003863	(GA)8	CTCCCTGCACATGAAGGATT	60.073	TATATCTACCCTGCGGGCCT	60.802	121	287	407
Unigene003889	(CTGGTG)5	GAAGAACCCAGTTCCAACCA	59.943	CCTCATCAACAGTCTTGCGA	59.984	245	1526	1770
Unigene003893	(GAT)5	TGATGAGAGTGATCAAAGTAGTAGTGT	57.717	GCCCTGGATATTTCCCATTT	59.984	174	1	174
Unigene003905	(AG)6	GTGAAAGGCGAGACCTTTTG	59.853	TGCATTCAATGGCATCTCTC	59.763	105	189	293
Unigene003914	(CTT)5	CCATGTCTTTCACTAGAAACAACC	59.11	ACTTGGCTGGTGTTTAACGG	60.03	232	10	241
Unigene003930	(CT)7	ACCTCGTGTGCCATCTTCAT	60.542	AGCTTGAGGGAGGAGAAAGG	59.95	253	37	289
Unigene003950	(TTC)5	GGACTTCCGAATTGCATCAG	60.603	TGGCAAATCATGGCTAACAA	60.073	176	51	226
Unigene003954	(AAG)6	CCAACCTCATCCTCAAACAAA	59.956	AGTGGATGAAGGAGGGGAGT	59.929	187	0	186
Unigene003957	(AG)7	TCACTCTCGTGGTCTCATGC	59.988	ATACTGATGTAGGCTGCCCG	60.118	204	4	207
Unigene003959	(TTG)5	TGTTGAAGATGCAGCGGTAG	60.011	TACAGGCCACAGTTGAAGCA	60.449	143	149	291
Unigene003960	(CCT)6	AGAAGCGAAGAAGCGAAGAA	59.476	CTGAGACTGCTGGGTTTGCT	60.589	239	31	269
Unigene003960	(CAA)5	TACAGGCCACAGTTGAAGCA	60.449	TGTTGAAGATGCAGCGGTAG	60.011	143	822	964
Unigene003974	(TCC)5	GCGTCATCCACCTCTACCAT	59.957	CAAACCTGACCACCACACTG	60.039	246	136	381
Unigene003984	(TC)7	GTGTGCTCTTCTGGTGCCC	61.875	CGCCGTATCCAGTACCAAGT	60.015	104	1	104
Unigene003988	(AT)7	CGGCTTGGTAAACACAGTGA	59.758	CACCACCCTCTTCTTCCTCA	60.229	212	41	252
Unigene003992	(GCG)6	CTGGACATTCTCAATGAGCG	59.394	TTCTTCTTCCTCCGCTTTGA	60.066	192	14	205
Unigene003994	(ACC)5	TTGTTATTCAGGGCCCAAAG	59.931	TCCTTTAGGGGAACCCTGTT	59.799	179	727	905
Unigene003996	(AGA)5	GAGAATGCTGCCATGACTGA	59.95	CATTGCAGGGTAGCTCCATT	60.096	135	144	278
Unigene004005	(TC)7	GTGTGCTCTTCTGGTGCCC	61.875	CGCCGTATCCAGTACCAAGT	60.015	104	1	104
Unigene004008	(TCT)7	TCGCACTCGACATACTTCCA	60.413	TCGGATATCTTCGGAAATCG	59.994	142	16	157
Unigene004033	(TCT)5	CACCTTCCCAAAATGACCAC	60.21	TTGCAGTTGCTGTAAAAGCG	60.191	272	4	275
Unigene004049	(CTG)5ttgctgcttcatcct(CTG)5	TGGTGATAAAGCGACTGCTG	60.011	CTCTGATTCGATCCGGTGAT	60.034	143	77	219
Unigene004061	(GGAGAA)6	GTGTTCCAGAGGCGAGCTAC	60.02	GCCTTCCCCTTCTTCTCACT	59.817	232	349	580
Unigene004073	(GA)9	TTTCAAGGCTCTATCCAGCG	60.481	ATCTTCCACCACCTCCTCCT	59.929	280	26	305
Unigene004084	(GGA)5	GGTACTTGAAGAGGAGGCCC	60.074	GATCTCTTCCTGTTGCCAGC	59.957	160	200	359
Unigene004097	(TGG)7	AGGACGAAGGAGGAGACGTT	60.252	ACTCACTCTCCACCACCCAC	60.006	276	456	731
Unigene004124	(TC)9	TCTCCGTTTGTCACCATGAA	60.088	TTTGCAAGATGCAGACCAAC	59.847	279	4	282
Unigene004145	(TG)7	TGGCGGAGAGAAATCAAAGT	59.813	CAGACTTGAGGCTTCACACG	59.616	170	291	460
Unigene004155	(GA)8	CGCTTTATCTCTTTTCTCTTTGG	58.767	ACTCTCCGTCCTCGACCTCT	60.404	276	3	278
Unigene004158	(CCT)6	AGAAGCGAAGAAGCGAAGAA	59.476	CTGAGACTGCTGGGTTTGCT	60.589	260	31	290
Unigene004158	(CAA)5	TACAGGCCACAGTTGAAGCA	60.449	TGTTGAAGATGCAGCGGTAG	60.011	143	681	823
Unigene004159	(TTG)5	TGTTGAAGATGCAGCGGTAG	60.011	TACAGGCCACAGTTGAAGCA	60.449	143	149	291
Unigene004163	(CT)10	CCCTCCGTCTCCGTTCTC	60.762	GAAGCCTAGTGATTGGCAGC	59.985	144	1	144
Unigene004171	(GCA)5	GACTGACAGAGAAGACCGGC	59.993	TCACCATATCGCTCTCCTCC	60.181	254	203	456
Unigene004178	(CT)7	CTCTTATCGCCGTCGTCTTC	59.978	TTCCTCCCGTGAAGCATATC	60.036	123	8	130
Unigene004186	(CT)10	CCCTCCGTCTCCGTTCTC	60.762	GAAGCCTAGTGATTGGCAGC	59.985	144	1	144
Unigene004201	(TCT)5	GTCTCCGTCGTCTTCGTCTC	59.993	CAGAGTCCAAGTCATTGCCA	59.831	248	68	315
Unigene004204	(CT)11	TCTTCAGGGTTTCTCTTTCCA	58.895	GTAGGGCCCAGTTTTGGACT	60.361	218	1	218
Unigene004229	(CTC)6	CAGTGCAGCAATGGAAACC	60.256	CTGCAGGCAGATTTTCATCA	59.948	215	41	255
Unigene004241	(CGC)5	ACACTACCCCTGCTGTGGAC	60.033	CGTACTCCATCGGGTGGTAT	59.694	231	421	651
Unigene004255	(AG)7	GGCTTTAGATCGGAAGAGCG	61.339	GGAATGAATCAATGGCATCC	60.103	277	0	276
Unigene004256	(TTG)5	GGGGGCTGTTGTTTTGTTTT	61.107	GATGCATCCACAACCACAAT	59.223	244	5	248
Unigene004257	(CAA)5	GATGCATCCACAACCACAAT	59.223	TGGAATGTACCCCAGTGGTT	60.088	276	45	320
Unigene004262	(CTC)6	AATAATGGCGCTGAATCCAC	59.929	AAGCTGCTCGTCGTCTTCTC	59.898	140	2	141
Unigene004276	(CAT)6	CCGTTGGGTTCAATGCTACT	59.993	CTCTCTCCACCACCACCATT	59.962	266	1143	1408
Unigene004282	(CTC)5	ACCCTCCAGCTACACAATGG	59.989	TTAGGGCAAGAGAAGGGGAT	60.032	238	21	258
Unigene004289	(TGG)5	TAAGAACCCTGGGAACGATG	59.926	GGCATGCAACTCAACGATTA	59.694	268	173	440
Unigene004297	(AGC)5	TCCAAAATACCAGCAAATGGA	60.308	GCTGTTGGAACACCAAGGTT	60.012	160	29	188
Unigene004306	(TC)10ttcccacctctttaaaccttccacctccatctctccctcttcttcatatcacatcctcctccacctttacttcattaacaccaacaacaac(CAT)5caccatgccatcatacacacctc(CCA)7	CTCATCCCTATCCCCATCCT	60.111	ATGGAAGGGAAGTCGTTGTG	59.966	256	22	277
Unigene004307	(TGG)7gaggtgtgtatgatggcatgg(TGA)5	ATGGAAGGGAAGTCGTTGTG	59.966	TCACATCCTCCTCCACCTTT	59.505	166	108	273
Unigene004341	(CTC)6	CTCTTCCTCCTCCGTCTCCT	59.945	AGCGAGGGAGTTGAGTTTGA	59.989	174	102	275
Unigene004342	(GAG)6	AGCGAGGGAGTTGAGTTTGA	59.989	CTCTTCCTCCTCCGTCTCCT	59.945	174	399	572
Unigene004343	(GAG)6	AGCGAGGGAGTTGAGTTTGA	59.989	CTCTTCCTCCTCCGTCTCCT	59.945	174	47	220
Unigene004355	(AGA)6	AAGAAGTCTGTCGCCGAGAA	60.134	TTGTTGTAACGAGCGAGACG	60.05	269	66	334
Unigene004383	(GGA)5	GTACCTCAGTGGCCCAAAAA	59.971	TTTCCAACGCCGAGTAATTC	60.074	234	23	256
Unigene004384	(CTC)5	TTTCCAACGCCGAGTAATTC	60.074	GTACCTCAGTGGCCCAAAAA	59.971	234	30	263
Unigene004415	(GTG)5	GCCGACAACTCTGATCTTCG	60.945	ACAACAGGACCACAACCCAT	60.135	279	168	446
Unigene004416	(GGA)5	AGAATGGGGAAAGGGATGAC	60.133	AACCTCACTCTTCCTTGCCA	59.844	251	120	370
Unigene004425	(TCC)7	AACTCCGCTTGAATGGCA	60.353	GAGAGGATGGAGGAGCAGTG	59.945	181	1	181
Unigene004432	(GA)8	CTGCCCAACATCTCTTCCAT	60.073	AGTCCAATCCATACGGCAAG	59.955	232	38	269
Unigene004433	(CT)8	AGTCCAATCCATACGGCAAG	59.955	ATTTCATGCAAGGTTTTGGC	59.945	275	17	291
Unigene004461	(GGC)6	GATACACCTGTCACGGGAGG	60.386	TACTCACCTCCTCCACCACC	59.962	236	8	243
Unigene004467	(TGA)6	GGTGAGGGAGTGTGTAGGGA	59.962	GATGTCACCGCCCTCTTCTA	60.218	235	65	299
Unigene004474	(GA)6	TAGAGGCCATGAAGGTGGAC	60.073	ATTTCCTCCCTCCCTTTTCA	59.875	144	247	390
Unigene004493	(TC)10	GAGATCTCAGCGTCTCGACC	60.104	CCGACCATTTATCACCATCC	60.014	221	133	353
Unigene004494	(GA)10	CCGACCATTTATCACCATCC	60.014	GAGATCTCAGCGTCTCGACC	60.104	221	8	228
Unigene004496	(GAT)6	GGTGGAAGCGACTTTTGAAG	59.853	TCATCGCTGCTTTCATCATC	59.914	175	253	427
Unigene004499	(CAA)7gacc(AAG)6atgaagacaactactcatctgaagcactatcttctcaccaccaccatcatcaa(CAT)6	CGGGATGGAGAAAACATCAT	59.75	TGTTCAAGAGCGTGGAGTTG	60.025	251	0	250
Unigene004499	(AGG)6	CTCCAACTCGACTCTCTCCG	60.127	CTGCAAGGCTCTTCCATCTC	60.096	251	426	676
Unigene004525	(AGA)5	GTCATGGTTCTCCAATTGCC	60.326	TTGGGTTGGTGGTAGAGGAG	59.959	186	6	191
Unigene004526	(AGA)5	GTCATGGTTCTCCAATTGCC	60.326	TTGGGTTGGTGGTAGAGGAG	59.959	186	8	193
Unigene004531	(TCC)5	GCTTTTTGAAGCTTTCACCG	59.996	AAGGCAGCAATGTTTGAGGT	59.74	149	181	329
Unigene004532	(TCC)5	TTTTCCCCGATGAAAATGC	60.771	CGTCTGTTGCCTTCTTCTCC	59.989	216	16	231
Unigene004541	(TC)7	GCCCCAAAAGAGCCTAAATC	60.041	TCTCTCTTCTCCGTTTCCGA	60.065	177	59	235
Unigene004585	(TA)8	GGGACACAACAAACAGAAAAA	57.622	AGAAACTGGGAGGCTTGTCA	59.844	262	0	261
Unigene004589	(GA)9	CCAAGTCTAGGGTTTTCTCTCAA	58.944	CAAATGCCGCTACAACCTTT	60.131	217	0	216
Unigene004594	(AGA)5	CCCAGAGAATGGTTGTGGTT	59.82	CGCTTCACGTAGCGATTGTA	60.037	195	20	214
Unigene004595	(CTC)5	TCACGAGGTTCTCTCGAGGT	59.986	TTCTTGGAAATCGAGATGGC	60.155	251	54	304
Unigene004596	(GGA)5	CGGAATGTTCTTGGAGATGG	60.452	CACGAGGTTCTCTCGAGGTC	59.986	194	41	234
Unigene004605	(AG)8	TCTCCATCCGACTTCATTCC	60.011	TCCCTCCGGAAGTCTACTGA	59.797	113	525	637
Unigene004609	(GA)10	CGGTCTCCGAAGACTCGAA	61.49	AGTAGTCTGAACCCTCCGCA	59.867	170	7	176
Unigene004610	(GA)10	CGGTCTCCGAAGACTCGAA	61.49	AGTAGTCTGAACCCTCCGCA	59.867	170	6	175
Unigene004620	(GGA)6(GGT)6	CCGCTTTCCTACTCTTCGTG	60.008	GGATTCTCCCAGCGTCAATA	60.036	257	143	399
Unigene004626	(CCT)6	CTCAGTCATCCAGCCACTCA	59.98	GCCATGATGGTCATCTTCAG	59.04	188	49	236
Unigene004627	(AGG)6	GGGAACTATGCCTGTTGGAA	59.933	TCACTTGAAACCCCTCAGTCT	58.78	154	170	323
Unigene004637	(CCT)7	ACCTCATCCACGAACTACGC	60.142	GGTGTGGGAGAGAAGCTTGA	60.386	197	73	269
Unigene004645	(GCA)6gcggtagctgaattatat(AG)7aaagag(A)11	ACTAAGCCCCACCCTCAACT	59.994	TCCCTCCCTACCAAACTCCT	59.928	164	246	409
Unigene004650	(CTC)6	GAAGAACAAACGCCTCAAGC	60	GAAGGGTTGAAGTCACGAGC	59.851	164	111	274
Unigene004651	(CTC)6	GAAGAACAAACGCCTCAAGC	60	GTCGGAGAAGGGAAGGAGAG	60.328	111	110	220
Unigene004683	(CT)9	GCCATTTCTCTGAAAATCAAGC	60.211	GCAATCTCCACAGATGCCTT	60.226	122	0	121
Unigene004717	(TTC)5	CAAGATCACCACCATCCTGA	59.473	GGAGGAGGAGAAGATGACCC	60.012	270	42	311
Unigene004718	(GAA)5	TCCAATCGAATGGGAAAGAC	59.871	TCAGGATCCTCCTCTTCTTCC	59.763	162	215	376
Unigene004730	(GGT)7	ATGATGCTGTGCATTTCTGC	59.836	CCTGTGATAACCCCTTGCAT	59.813	267	0	266
Unigene004731	(CTT)5	GGCAAGTTGGGATGTTGTTT	59.836	CTTCCCTGCAAACACTTCAA	58.897	236	775	1010
Unigene004752	(ATG)5aggaggatgatcaagggtacctttcatggaggcttaacatggtgcagc(CTT)5	CATGGGGATGTTATGGTGCT	60.603	AAGAGGCTGCATGGTCTGTT	59.874	181	30	210
Unigene004753	(ATG)5aggaggatgatcaagggtacctttcatggaggcttaacatggtgcagc(CTT)5	CATGGGGATGTTATGGTGCT	60.603	AAGAGGCTGCATGGTCTGTT	59.874	181	547	727
Unigene004759	(TG)6	GGGTGTAGAAGAGGGGAAGG	59.928	CCACCAGCTTCAGTACTCCC	59.721	135	59	193
Unigene004798	(AAG)5	CTACGGCTTTGATCCTCAGC	59.978	CAAAAGAAAAGAGGGGAGGG	60.04	222	56	277
Unigene004801	(TTC)5	GGGTTTCAGATCATGGAGGA	59.862	CTCAGGGCAGTCCAAATCAT	60.073	276	222	497
Unigene004885	(CCT)5	CTCTCCCTCCTCTCCTCACC	60.336	AGAGGAAAGCAACAGCATCG	60.538	271	177	447
Unigene004974	(TCT)5	CGTAATGGTAACTGCGCCTT	60.152	GTTGTGCGGGTAGTCGTCTT	60.179	267	153	419
Unigene004975	(AAC)7	AAGATGAACAACCGACAGGG	59.966	GCTGTTCATGTTGGTGCTTG	60.31	168	112	279
Unigene004992	(AGG)6	TCAATTCCAGCAAACCATCA	60.049	GATCCTTGTCTCTCCCCCTC	60.012	116	128	243
Unigene004993	(CCT)6	GATCCTTGTCTCTCCCCCTC	60.012	TCAATTCCAGCAAACCATCA	60.049	116	512	627
Unigene005001	(ACA)6	AGCCATGGACGTACACCTTC	59.997	TCTCTCGGCCACTGAACTTT	59.989	143	51	193
Unigene005010	(TCT)6	TCCCCAGTTCACTCCAAGAC	60.088	TCTCCTTCCCATTTTGCATC	60.014	179	35	213
Unigene005023	(TCCA)5	CTCTCTCTCTCCGCACTGCT	60.033	GATGGAAGTCCCGACAAGAA	60.05	258	29	286
Unigene005024	(ATGG)5	ATCGTGGCCAATTGAAAATC	59.768	CTCTCTCTCTCCGCACTGCT	60.033	207	19	225
Unigene005039	(TCT)6	GGCTTCCAAACAGTGATGGT	59.973	GAGCAAGGATGGAAGACTCG	59.95	120	142	261
Unigene005040	(TCT)6	GGCTTCCAAACAGTGATGGT	59.973	GAGCAAGGATGGAAGACTCG	59.95	120	48	167
Unigene005045	(ACA)6	AACCCTGCATCACTCCAATC	59.934	CTGGGGAGTGAGATGTTGGT	59.962	125	129	253
Unigene005046	(TGT)6	CTGGGGAGTGAGATGTTGGT	59.962	CCCACGCAAATGTAACAGTG	60.027	279	9	287
Unigene005047	(GAT)6	AGTTGGGTGGTTTGGTTGAG	59.861	TATTCCCCTTCCTTCGCTTT	60.034	157	334	490
Unigene005072	(AG)6	GAAACAACAGCACCCGATTT	59.978	CAATCATAACCTTCGCCGAT	59.923	202	76	277
Unigene005073	(AG)6	GAAACAACAGCACCCGATTT	59.978	CAATCATAACCTTCGCCGAT	59.923	202	76	277
Unigene005153	(AGA)6	AAGCACCATGAAGGAAGTGG	60.111	CTCCTCTGTTGGAAGGAACG	59.837	172	117	288
Unigene005154	(AGA)6	TGGAGGAGATGAAGAACATGG	60.058	GAACTGGTCATACGCCACCT	59.997	179	1	179
Unigene005170	(GAA)5	TCTTGATGACCCTCCTGGTC	60.048	AGATTTGAGCCAGCCGAGTA	59.978	146	37	182
Unigene005173	(AGA)5	CAGCAACTGAAGGCTTGACA	60.175	TCCTCGGCTTCTTGAACTGT	59.989	198	1294	1491
Unigene005214	(CCG)5	ACCAACATCACCGGCTACTC	59.997	GGTTAAGAGGTCAGGGAGGG	59.928	261	258	518
Unigene005263	(GAG)5	CGGTGGAGCTTGAGAAGAAG	60.126	GAGAGAAAGAGTTTGTCGCCAT	59.892	217	256	472
Unigene005264	(TCC)5	GAGAGAAAGAGTTTGTCGCCAT	59.892	CGGTGGAGCTTGAGAAGAAG	60.126	217	52	268
Unigene005276	(TCT)5	ACAACCACGTCACTCCTCGT	60.631	TGTTGAGGGTTTGGAGAAGG	60.081	141	3	143
Unigene005277	(AGA)5	TGTTGAGGGTTTGGAGAAGG	60.081	ACAACCACGTCACTCCTCGT	60.631	141	203	343
Unigene005298	(CTC)6	CTCCTTCATCGGCATCAACT	60.218	GATGAGGGAAATGGAAGGGT	60.133	271	110	380
Unigene005299	(AG)9	AATTGCATACCAAGTAGAGCCA	58.789	TGCCACTCCCTCAGTTATCC	60.073	223	11	233
Unigene005299	(GGA)6	GAGAGAGAGAGGTTGGACGTG	59.038	TGCCACTCCCTCAGTTATCC	60.073	183	51	233
Unigene005300	(CCT)6	TGCCACTCCCTCAGTTATCC	60.073	GAGAGAGAGAGGTTGGACGTG	59.038	183	23	205
Unigene005300	(CT)9	TGCCACTCCCTCAGTTATCC	60.073	AATTGCATACCAAGTAGAGCCA	58.789	223	23	245
Unigene005312	(ATG)5	TAATCCGCCTCTCCATGAAC	60.036	CAGCTTTATCAGCATTCGCA	60.118	140	902	1041
Unigene005362	(GAG)5	GTTGGAATGGAGGAGGGTTT	60.169	CTGAAACAAATGGTAGCGCA	59.872	160	108	267
Unigene005374	(CTC)5	GACTTTCGTCGAACAGCCTC	59.997	ACATGGAAACGATGGAGGAG	59.927	147	452	598
Unigene005375	(GGA)5	ACATGGAAACGATGGAGGAG	59.927	GACTTTCGTCGAACAGCCTC	59.997	147	7	153
Unigene005406	(ACA)7	GAGATTGGATCAGCAGCACA	59.95	CAAGAGTCTCGGCCTTTTTG	59.986	275	30	304
Unigene005478	(CCT)5	TGGAGCCAAACATCAATGAA	60.049	TCGTTGATGAGGTTGTTGGA	60.088	154	219	372
Unigene005523	(CCT)5	GTCCGATCCCTCTCTTCTCC	60.157	TTAGGACAACTCCGGTGAGG	60.103	130	37	166
Unigene005543	(AG)6	ATCATTGCATTCCTTCCTCG	60.036	ATGCATACAGCACCAGCAAC	59.753	227	78	304
Unigene005561	(GCG)5	TCGTTGTTTTCAGTGGCTTG	59.881	CCCCAATTATCATATCCCCC	60.054	268	106	373
Unigene005584	(A)14gaaaaaaaaag(A)14	GGATGGAGGAAAAGAAAAGCA	60.548	CTTTGCAAGGGGAAAGAGTG	59.846	202	24	225
Unigene005585	(A)14gaaaaaaaaag(A)14	GGATGGAGGAAAAGAAAAGCA	60.548	CTTTGCAAGGGGAAAGAGTG	59.846	202	24	225
Unigene005601	(GAG)5	AAGCCGAGAAAGAAGAAGGC	60.096	ACCATGACGACGAATCCAAG	60.924	179	265	443
Unigene005602	(CTC)5	ATCCAAGCCGTCTGATTCC	60.026	AAAGAAGAAGGCGCTGATGA	60.096	158	10	167
Unigene005603	(TA)6	TGTTGGGAGTTTTACAGGGC	59.971	TCCATTGATCCATACAGAGAAA	57.155	159	227	385
Unigene005628	(CTC)5	CGTCAGAGGTCACACCAATG	60.154	GCTCAATTGAAAATCCCCAA	59.878	252	24	275
Unigene005640	(GGT)6	GCACTTGGCTAGGGATTGTC	59.7	GGCACTGAAATAGCCACCAG	60.657	171	338	508
Unigene005641	(GA)6	TGGTTTTGGGAATAGATTTGG	58.794	TTCCTTTCCAACACTCCCAG	60.081	165	8	172
Unigene005641	(CAG)5	GAGAATGCAGGTCCGAAGAG	59.95	AAACACTTCCCATTTGGTCG	59.83	166	782	947
Unigene005721	(TC)6	GCTAGGGTTTTGAAGGAGGG	60.068	GAACATATCCCTTTTTATTACAAGCTC	59.05	177	84	260
Unigene005727	(CTG)7	AGATGGCTGCTGACTTCGTT	60.02	CTGCAGCAAACGTCTCCATA	60.011	225	76	300
Unigene005729	(GCA)7	CTGCAGCAAACGTCTCCATA	60.011	AGATGGCTGCTGACTTCGTT	60.02	225	1266	1490
Unigene005759	(CTA)7	CACTCCTAACACCAGCAGCA	60.049	CACCACCACCACCTCTTTCT	60.002	233	218	450
Unigene005759	(GGT)5	GCAACAGCAGGAGAAGAACC	59.997	CTCAATCCCCACAATCCAAC	60.173	125	358	482
Unigene005760	(TAG)7	GGTTCTTCTCCTGCTGTTGC	59.997	TGCAGGGTTATCCTCCACTC	60.073	138	9	146
Unigene005762	(GGA)5	GCCAAGTTCAAAGGCTTCAG	59.993	CCTCCACCCTTCCTTTGATT	60.298	271	280	550
Unigene005774	(GGA)5	TGGAGAGAGGAGAAGTCGGA	60.064	CTCTCTTCCAAACCCCCTTC	60.045	233	1	233
Unigene005775	(CCT)5	CTCTCTTCCAAACCCCCTTC	60.045	TGGAGAGAGGAGAAGTCGGA	60.064	233	60	292
Unigene005833	(CTC)6	TTTCATCAAGCATGTCTCGC	59.955	ATTTGCTCGGGATGTATGGA	60.296	220	46	265
Unigene005838	(AT)10	TCATCTTTGCTGCACGAGAC	60.144	TTTCCTCTTGCTCTTCCTGC	59.694	226	1030	1255
Unigene005901	(A)20tccag(A)10gttattattttttcttc(A)14	CATGTGATTTCAATCCCAACC	60.044	GTAAATGGTTGGCAGGTGCT	60	232	27	258
Unigene005920	(CTT)5	CTCCAATGGCGATAACCCTA	59.916	TGGGAATTGAGAGGAGGATG	60.003	161	71	231
Unigene005942	(TCT)5(CTC)6	CGACCAAAAGCTCTCCAATG	60.766	AGTCGTAGGGGTGAATGACG	59.989	174	4	177
Unigene005970	(TG)6	GAGAAAGAGAAAGAGAAAGTGTGTG	57.971	TCCATGCTCAGAAACACCAG	59.831	247	1	247
Unigene005970	(GT)7	TTGTGAAGTTGTTGGTGCGT	60.199	TCCATGCTCAGAAACACCAG	59.831	123	125	247
Unigene005982	(CGC)6	GAAGGTCCTGCTCCATCTGA	60.349	ATCGGCCATGAAAACATCTC	59.9	106	50	155
Unigene005983	(GCG)6	ATCGGCCATGAAAACATCTC	59.9	GGTGTCAGATCTGGCTTTCC	59.661	199	83	281
Unigene006018	(TTC)6	CAGAAGCTTCAGGAGCAACC	60.134	CTCAATGAACCGCTCCAGAT	60.218	243	195	437
Unigene006026	(ACC)7	CCGTTGACCAACTGGCTAAT	59.993	GGTGGTGGGAGTCAAGAAGA	60.088	177	189	365
Unigene006029	(C)11tcccactcctacagtcccaactcccaaac(A)12	TTCTCTCTTCTCTCTTCGAGCA	58.695	AGTTGAACTTTGGGGGCTTT	59.976	144	3	146
Unigene006053	(CCT)5	GTGAGCGAGCGATGTGATAA	59.979	CGAGTACCTCTTGGTTTGCC	59.734	264	681	944
Unigene006058	(GAG)5	GAAGGCTGTTGCTCCTTTTG	59.993	CCTTGGCCTTTTTGTCCATA	59.931	272	29	300
Unigene006066	(TA)6	GCAAAGTCCAGAGCTTTTCCT	60.012	GAAGGAGGAGGAGGATGAGG	60.149	272	15	286
Unigene006066	(CCA)6	CTCACTCATACCCTCCTCCG	59.673	AGTACGAGACCAGGGGGTTT	59.856	181	197	377
Unigene006066	(ATC)6	CCAACCTTCCTCTTCCTTCC	60.045	CGGGATGTTGGACAAAGAGT	59.966	259	743	1001
Unigene006066	(ATC)5	ACTCTTTGTCCAACATCCCG	59.966	TTCAGCACTGCCAACAAGAC	60.032	155	982	1136
Unigene006068	(GAT)6	CGGGATGTTGGACAAAGAGT	59.966	TGCAACCACCATTGCTAGAC	59.722	175	42	216
Unigene006138	(ATT)6	CAATAGAAGGCTCACAATTCACC	60.014	CCCTCTTGATTCCATCTCCA	60.003	125	7	131
Unigene006139	(GCC)5	AAGAAGCGACCTCCTCTTCC	59.957	GCCAATTGTGAACCTGACCT	59.973	115	330	444
Unigene006148	(TGA)5	TTCATCCAAACCTGACACTCC	59.958	GATACAGCCATCCTCCCTGA	60.034	270	260	529
Unigene006166	(CCA)5	TCCTCCTCTTCCTCCTCCTC	59.883	GTCCATGGAGACGATTTGGT	59.786	105	93	197
Unigene006166	(CCT)5	ATCGTCTCCATGGACCAAAC	59.786	TTGGAAGGAGAGGAGGGATT	60.008	198	183	380
Unigene006166	(GAA)5	ACCATTGAGGCTGGAAATTG	59.933	TCCACCTCTTCCAACTCCAC	60.088	117	797	913
Unigene006218	(CTC)6	GCTTCAGTTGTCTCCCAAGC	59.997	AAGAGGAGGTCGAGGAGGAG	59.945	238	150	387
Unigene006218	(TCC)9	CTCCTCCTCGACCTCCTCTT	59.945	TCGGTATCGGAAGTGGAAAC	59.933	228	368	595
Unigene006244	(CT)6	TTCACCACCTCCATGAACAA	59.935	GTATCACCAGAGAGAGCGCC	59.981	161	60	220
Unigene006248	(ATG)5	TGGCGAGTCTCAGAAAACCT	59.989	CCATCATCTTCATCATCCCC	60.096	231	2735	2965
Unigene006259	(TCT)5	ATACCAGTGAGAAGCCCCCT	59.957	TGAAGCAACATCAGCATCAT	57.771	189	1278	1466
Unigene006276	(CTC)5	GAAGCGCTTTTTCAAACCAG	59.996	AGCTGCAGGCATTCGTACTT	60.044	262	38	299
Unigene006277	(GAG)5	CCAGTTGTTCTTGACACGGA	59.72	GAAGCGCTTTTTCAAACCAG	59.996	187	50	236
Unigene006282	(TCA)5	CTCCTTCCTCTTCCTCACCA	59.375	AGGATGTCGGTGATCCAGTC	59.928	123	47	169
Unigene006288	(AAG)6	GATCTTTGGTTCCGAGGTCA	60.05	TAATAACAAGGTGCTCCGGG	59.953	278	32	309
Unigene006301	(GCT)5	TCGTCGATGGTGTTCCTACA	60.112	ACTCTCCCATGGGGTAATCC	60.015	105	250	354
Unigene006321	(T)10catttaaaaagaaaaaccaatctacagattgctcagcaaaaatcttatgttgggttagagcactacac(A)10	TGCTTGGAACTCCACTCCTA	58.442	TTCTTTGTGATGGACAAAGTGG	60.008	209	1	209
Unigene006358	(CCG)8	GGGAGTTTTGTCCCTCCG	60.443	ACAGGAGGAGGGATGAGGTT	59.929	262	4	265
Unigene006400	(CT)7	GTTTGGTCTTGCCATAGGGA	59.933	TCAATCTTTATTTTTCCCGGT	57.623	138	161	298
Unigene006405	(CAA)5	CACCCATTTCAAGGAAAACAA	59.825	TCTATGACGGTATCGGGGAG	59.91	146	142	287
Unigene006446	(TCA)6	TGTTGCTGCTCAAAGATTGC	60.142	AGGATTGTGAGGGTTGCTTG	60.111	186	587	772
Unigene006489	(CGG)6	GAAAGGGAGGGGAATGAGAG	60.008	AATAGTCGAACAGGTGATGCG	60.147	198	102	299
Unigene006507	(GGA)5gatggagagaaggaggagtaggagaagcgagaggagagaaggagacatcatgagcttgggtttggtttggttttccttttctca(GT)8	TGGATCCCCTTCTTGAACTC	59.065	TAAACCAGACCCAATGCCTC	59.933	224	135	358
Unigene006508	(CTC)5	TCCTTCTCTCCTCTCGCTTCT	59.848	GCCAGAGAGGTTAAGGGAGG	60.204	271	8	278
Unigene006509	(GGA)5gatggagagaaggaggagtaggagaagcgagaggagagaaggagacatcatgagcttgggtttggtttggttttctttttctca(GT)8	TGGATCCCCTTCTTGAACTC	59.065	TAAACCAGACCCAATGCCTC	59.933	224	135	358
Unigene006511	(CTC)5	TCCTTCTCTCCTCTCGCTTCT	59.848	GCCAGAGAGGTTAAGGGAGG	60.204	271	8	278
Unigene006531	(AG)8	GGGAGATGGTTGGGATTTCT	60.133	AGCGTTGGAGAAGACGAGAG	59.745	156	54	209
Unigene006620	(CGC)5	TCTCTGTCGTCGTGGTTGAG	60.022	TGAACGAACTCGTCTGCATC	59.992	135	562	696
Unigene006649	(TGC)5	GACCTCCAGGATGTGGAAAA	59.903	GAAAAGAAGGCAAGGTGCTG	59.993	148	2704	2851
Unigene006691	(GAT)6	ACTTTCAGAAGCCACCAGGA	59.844	CAAGACGCCACCCATCTACT	60.134	113	1059	1171
Unigene006813	(CTC)7	CGGCATTGTGGTGCTACTTA	59.752	CGGAGAAAGGATCGAGAGTG	59.943	270	37	306
Unigene006902	(GAA)5	ACCCATGGATCGAACTTCAG	59.927	AATGTTCCGAAAAGCAGGTG	60.11	217	752	968
Unigene006984	(CT)6	CTCCCGGTCTAAGCTCTGTG	60.005	GAGCTCGATGAGAGAGCTGG	60.395	159	13	171
Unigene007052	(TGC)5	AGACTTCAGCTCCTGGCTCA	60.284	AAGGTGTGTTCCCTTGCATC	59.973	260	92	351
Unigene007053	(CAG)5	AAGGTGTGTTCCCTTGCATC	59.973	AGACTTCAGCTCCTGGCTCA	60.284	260	1939	2198
Unigene007062	(GAA)5gagtctcaagaaaaggtacagctcggatgagggttcttctggatcatcggagggggaaagcaatagcttttctgatcaagaggagga(GAG)7	GGGGAAGTGGTAGGAGGAAG	59.928	CCAAACCCTCCTGATCTTCA	60.042	200	103	302
Unigene007079	(GAG)5	TGCCATCAGTGGAGTTCTTG	59.831	CTCTCATGGCGTTCACTCAA	59.984	264	68	331
Unigene007080	(CTC)5	CTCTCATGGCGTTCACTCAA	59.984	TGCCATCAGTGGAGTTCTTG	59.831	264	73	336
Unigene007120	(GCT)5	AACCTCGCGTGAGATCAACT	59.874	ATTGGCCAGTTCAGCAAAGT	59.74	179	880	1058
Unigene007123	(GCT)5	AACCTCGCGTGAGATCAACT	59.874	ATTGGCCAGTTCAGCAAAGT	59.74	179	1210	1388
Unigene007142	(CT)7	CAAAGGAAGCATGGGTTCTC	59.67	TCGATCCAACATCTCCCTTC	60.011	104	63	166
Unigene007175	(CTT)6	GGGCATCTCTTGACTACCATTC	59.968	GAAGCTGACTTGAGGTTGGC	59.997	210	0	209
Unigene007200	(GCT)5	CCAAAGCTCAAGCACAAACA	60.027	ATGGGCAGAGTGAGAGCATT	59.834	257	4298	4554
Unigene007236	(TGG)5	AGCAAATTGGAGAACATGGG	59.933	CCATGAACACAGCTGCACAT	60.756	152	1958	2109
Unigene007238	(TCA)5	GTTCCAACCCCTTCTTCTCC	59.912	CTTGTTGCCAACGTATCCCT	59.993	140	52	191
Unigene007250	(GAG)7	GGAGGAGGAGAAGAGGAGGA	59.883	CAGACGACAATGGAAGCAGA	59.984	174	41	214
Unigene007251	(CTC)7	GCAGATCGAAACCCTAATGC	59.674	GGAGGAGGAGAAGAGGAGGA	59.883	159	6	164
Unigene007264	(ATC)5	AGACCAGGACAAAGCCGTAA	59.734	TGAGGCCTTGAGCAAATTCT	59.955	118	1283	1400
Unigene007300	(TCA)6	GATTCGAAATTCTCTCGCGT	59.415	CTGAAATCCATTGAAACGCA	59.664	211	5	215
Unigene007332	(C)13tcccccaccccccg(C)10tccccccccaccca(C)10a(C)12acaa(C)14	GGCGACTCCGGATCTAAGTA	59.292	GATGCGGAGAAGTTGGAGAG	59.95	269	698	966
Unigene007333	(C)13tcccccaccccccg(C)10tccccccccaccca(C)10a(C)12acaa(C)14	GGCGACTCCGGATCTAAGTA	59.292	GATGCGGAGAAGTTGGAGAG	59.95	269	168	436
Unigene007377	(CAT)6	TGTCATTCCTATTGGCCTCC	59.894	GGCAAAACCTCACCTTCAAA	60.088	255	749	1003
Unigene007378	(TCC)5	GGCCATGGTTCTCCCTCT	60.008	CGCTTGAGAGTGTATTTGCG	59.632	280	16	295
Unigene007378	(CGC)5	TCCGCATCGATGATGAATTA	59.997	CCTACTGTTATTGGACGCGG	60.514	247	601	847
Unigene007422	(ACC)5	CTTTCTCGGCACTACCTTCG	60.008	AGCTGATTCGTAGCACGGTT	59.904	235	5	239
Unigene007422	(GAT)5	AAATGTGATCTTCAAGCGGC	60.221	TCTCCTTTGTTCGTGTTGTGA	59.324	239	2142	2380
Unigene007423	(GGT)5	GCCACGGAAGAGATGCTAGA	60.504	CTTTCTCGGCACTACCTTCG	60.008	177	18	194
Unigene007442	(C)17tccccccgcggtcacca(C)11	AAAACCCACACCGATCACAG	60.812	AGATCTCGGTAGGGATGGCT	60.059	196	123	318
Unigene007442	(AAG)5	ATGAATCAAAAGCCTCCACG	60.074	TGACAAGGAGGACATGGTGA	60.088	275	681	955
Unigene007504	(AAG)5	GAGCATTGATGCGAACTTGA	59.955	GCATTGCTTTTCCTTGAAGC	59.967	114	47	160
Unigene007615	(CCA)5	TCATCTTCCACCACCTCCTC	60.048	CTTTGGGGCCAAATAAAGGT	60.177	182	116	297
Unigene007633	(GT)7	AGCTTGGGTTAGTGGTGTGG	60.028	TTCCTGTTCTTCCCCATCAG	60.042	204	41	244
Unigene007727	(TA)9	GGGTCTGGATCTTGCTCATC	59.617	AAGCAAAGCATGCAACACAC	59.918	118	53	170
Unigene007830	(TC)7	AAGCACGATCTCAGCTCCAT	59.981	TCCGTGAAGAGGAAGCTGTT	59.989	186	89	274
Unigene007864	(CCA)6	CAAGCTAACGTGTCCAACGA	59.904	AGGGGATGAGTAGTCGAGGG	60.468	262	5	266
Unigene007965	(AAC)5	GCCATTTACCCACCCTTCTT	60.187	AGTTGGTGGTGTTGTTGGGT	60.174	219	50	268
Unigene007996	(TAA)6	TCTCTTGGATCAAGCAGCAA	59.673	ATCACCGGCATCTCTTCATC	60.042	168	167	334
Unigene008016	(CCA)5	TTTCCTTAGGGTGGCCTTCT	60.068	TTGAAAACCATAGCCGGAAC	59.938	178	41	218
Unigene008017	(GTG)5	TTGAAAACCATAGCCGGAAC	59.938	TTTCCTTAGGGTGGCCTTCT	60.068	178	90	267
Unigene008026	(GGC)6	TGGACAGCCTATCCTTGAGC	60.362	CAACTCCTGTCAGCGCCT	60.138	262	91	352
Unigene008027	(CCG)6	CAACTCCTGTCAGCGCCT	60.138	TGGACAGCCTATCCTTGAGC	60.362	262	3	264
Unigene008030	(CTT)5	TCATCTTTGCAATTCTCACCA	59.262	TGGTTTTGCATGGACTTCAA	60.088	205	8	212
Unigene008031	(GAA)5	AGTTGCCAAAAGCTGGAATG	60.249	CCCACCAAACATCACAACAA	60.255	199	47	245
Unigene008031	(AG)6	AGTTGCCAAAAGCTGGAATG	60.249	CAACCCCAACCAACCTTCTT	61.131	273	47	319
Unigene008056	(AAG)5	AGGAAGGGCAGGAAGAGAAG	59.95	GATGGAGATCTGGACTGGGA	60.008	164	828	991
Unigene008062	(AG)6	TGGCTTTTCGCTTTTGTCTT	59.996	CATTCCTCGCTTTGATGGAT	60.036	241	34	274
Unigene008099	(TCT)5	GATGTCATGTTGCCACCCTT	60.79	TCAGACGAACACGTAGCCTG	60.049	269	9	277
Unigene008152	(AGA)7	GAGTGGCCCCTTTCTCTCTT	59.817	ATCAGCTCCCTTGTACGGTG	60.134	208	4	211
Unigene008165	(AT)7	ATATCGCAGTGGGCTCAAAA	60.606	CAATGCTTTGGAAGCAGTCA	59.988	274	12	285
Unigene008208	(ATC)5	CGATCCTCTCCATTTTGGAA	60.006	TCGTATCTGCTGGATTGCTG	59.972	178	79	256
Unigene008209	(ATC)5	CGATCCTCTCCATTTTGGAA	60.006	TCGTATCTGCTGGATTGCTG	59.972	178	366	543
Unigene008288	(GAC)5	GATTTCGGCCGTTTTGTAGA	60.074	GCCATGTCATCATCATGCTC	60.047	200	738	937
Unigene008442	(CAC)5	ATTGACACCACCTGCTCCTC	60.12	ACCATCCAGGCTAGACCCTT	59.957	265	245	509
Unigene008485	(GA)7	GACGAGTGGTGGTTCTTGGT	60.009	GACAGACCCTTCCACTCTGAA	59.29	111	225	335
Unigene008534	(T)10ctccacaataacttcagaccagagagattcaaacagacctcatgatcattcttacaataatcgaatt(A)10(AC)6*	CACAAATCAACCCAAACAGG	58.871	TGACGGGAAGGAAAACAGAG	60.224	230	46	275
Unigene008543	(TGC)5	GTACTGCCAATCCCAAGCAT	59.962	TGCCAATCCTATAGGCCAAC	59.923	146	79	224
Unigene008581	(CCG)5	CCCCTACCTCGTCTCCCTAC	59.95	CGAGCACAAGAACTGGAACA	60.025	268	320	587
Unigene008593	(ACA)7	TGGACACTGCTGTAATTGTGAA	59.245	TTGATGAAAAGCATGCAAGG	59.809	179	1	179
Unigene008594	(TGT)7	GCTTTCTCCTTCTCTGCCAA	59.694	ACACCCACAACCACACCTCT	60.33	217	84	300
Unigene008595	(ACA)7	TGGACACTGCTGTAATTGTGAA	59.245	TTGATGAAAAGCATGCAAGG	59.809	179	1	179
Unigene008596	(TGT)7	GCTTTCTCCTTCTCTGCCAA	59.694	ACACCCACAACCACACCTCT	60.33	217	84	300
Unigene008674	(GA)9	TCTGTGTAGAGAGTTTGCAGGG	59.538	GCCACCAAAACCAGATGAAT	59.797	170	16	185
Unigene008687	(CTT)5	ATGGCTCGCATTCTCTCAT	58.346	GGATAGTTGGGATGGGGAGT	60.015	132	0	131
Unigene008688	(CTT)5	AGTCTCAGATGGCTCGCATT	59.981	GGATAGTTGGGATGGGGAGT	60.015	140	182	321
Unigene008689	(CTT)5	AGTCTCAGATGGCTCGCATT	59.981	GGATAGTTGGGATGGGGAGT	60.015	140	182	321
Unigene008690	(CTT)5	ATGGCTCGCATTCTCTCAT	58.346	GGATAGTTGGGATGGGGAGT	60.015	132	0	131
Unigene008691	(CTT)5	ATGGCTCGCATTCTCTCAT	58.346	GGATAGTTGGGATGGGGAGT	60.015	132	0	131
Unigene008692	(CTT)5	AGTCTCAGATGGCTCGCATT	59.981	GGATAGTTGGGATGGGGAGT	60.015	140	182	321
Unigene008702	(TCA)6ga(AGC)5	TAGGGTCTTCACCTTGTGGC	60.111	GGCTGCTTCTTTCAGACCAG	60.134	219	19	237
Unigene008724	(TC)8	GGGAATTTGAACAGAAGAAATAAA	57.86	AAGAGAGGAACCAGGCCATT	60.074	142	0	141
Unigene008725	(GA)8	AAGAGAGGAACCAGGCCATT	60.074	GGGGAATTTGAACAGAAGAAA	58.149	143	151	293
Unigene008734	(TCC)5	CAACCTCACTTCCCACGATT	59.966	GATCGAGATGGGAGAGATCG	59.719	143	149	291
Unigene008736	(GGT)5	GATATGGATCAGGTGGTGGG	60.011	GAACCAGATCCCTCTCCTCC	60.012	220	87	306
Unigene008737	(GGT)5	GATATGGATCAGGTGGTGGG	60.011	GAACCAGATCCCTCTCCTCC	60.012	220	85	304
Unigene008773	(ACC)5	TCCAAAATCCAATCGAAAGC	60.016	GGCGGCTTCTTCTTCTTCTT	60.096	227	4	230
Unigene008773	(AAG)6	AAATCCAATCGAAAGCATGG	59.901	CAAAGAGGTGGGGAAGATCA	60.042	278	8	285
Unigene008774	(CTT)6	CAAAGAGGTGGGGAAGATCA	60.042	AAATCCAATCGAAAGCATGG	59.901	278	287	564
Unigene008774	(GGT)5	GGCGGCTTCTTCTTCTTCTT	60.096	TCCAAAATCCAATCGAAAGC	60.016	227	342	568
Unigene008857	(CTT)6	CCAACACTCCCACCACTCTT	60.002	CTGCAACTGTTTGGCAAGAA	60.027	219	72	290
Unigene008858	(GAA)6	CTGCAACTGTTTGGCAAGAA	60.027	CCAACACTCCCACCACTCTT	60.002	219	108	326
Unigene008893	(CT)7	AGAAGCCTCTTTTGTTGCCC	60.743	CCCATGGTTGAGTTGAGTCC	60.363	132	22	153
Unigene008921	(GAT)5	AGGCGGAAACTGGTACTTGA	59.734	AAGAGCTGATAAGATCTCTCCCAT	58.948	105	330	434
Unigene008949	(GAT)5	AAGAGGTGGGGGAGAGGTTA	59.928	CAAATGGAGGTGCAGAAACA	59.691	244	58	301
Unigene008950	(TCA)5	CAAATGGAGGTGCAGAAACA	59.691	AAGAGGTGGGGGAGAGGTTA	59.928	244	243	486
Unigene008951	(GAT)5	AAGAGGTGGGGGAGAGGTTA	59.928	CAAATGGAGGTGCAGAAACA	59.691	244	58	301
Unigene008952	(TCA)5	CAAATGGAGGTGCAGAAACA	59.691	AAGAGGTGGGGGAGAGGTTA	59.928	244	243	486
Unigene008977	(GGA)5	AGATGAGGGAGTTGTGGACG	60.112	ACCTTCATGCTCTCATCGCT	59.981	231	215	445
Unigene008978	(CTC)5	ACCTTCATGCTCTCATCGCT	59.981	AGATGAGGGAGTTGTGGACG	60.112	231	16	246
Unigene008982	(GCC)5	ACTCTTGGTTTGGCATTTGG	59.971	CTCCAGCATCCCCTTAACAA	60.066	179	355	533
Unigene009083	(AGA)5	CCGCTTGGATCCTCAGATAA	60.17	TCTCAAGCTCCTCAATCCGT	59.95	226	207	432
Unigene009088	(CT)6	TTCCTTGCCCTCTAGTTCCA	59.807	GTGAGAGAACAACACGCGAA	60.032	128	49	176
Unigene009122	(AGA)5	CAGCAACTGAAGGCTTGACA	60.175	TCCTCGGCTTCTTGAACTGT	59.989	198	583	780
Unigene009124	(AGA)5	CAGCAACTGAAGGCTTGACA	60.175	TCCTCGGCTTCTTGAACTGT	59.989	198	178	375
Unigene009126	(AGA)5	CAGCAACTGAAGGCTTGACA	60.175	TCCTCGGCTTCTTGAACTGT	59.989	198	1372	1569
Unigene009127	(AGA)5	CAGCAACTGAAGGCTTGACA	60.175	TCCTCGGCTTCTTGAACTGT	59.989	198	496	693
Unigene009167	(TC)6	TTTTCCATTTTCCACTTTCCA	59.415	GGCACGGTTGAACCTACCTA	59.993	189	9	197
Unigene009202	(GGA)5	GGAGTCGTAGACGAGTTGGC	59.874	CCTTACCGTGCTCTCCACTC	59.867	183	267	449
Unigene009203	(CTC)5	ACAAATCCCAAATCCATCCA	59.991	GGAGTCGTAGACGAGTTGGC	59.874	257	76	332
Unigene009220	(TCT)5	CGCAAGGTCTCTTTGCTTTC	60.132	CCCTGCAAAATTAGAGCCAG	59.839	201	237	437
Unigene009222	(TCT)5	CGCAAGGTCTCTTTGCTTTC	60.132	CCCTGCAAAATTAGAGCCAG	59.839	201	237	437
Unigene009225	(TCT)5	CGCAAGGTCTCTTTGCTTTC	60.132	CAGAGCCAGAACCACAAACA	59.873	190	237	426
Unigene009276	(GA)9	CGGAATAGTAAGAGACGCCG	59.861	CCCTGGTGCTTGAATTCTTC	59.67	213	89	301
Unigene009278	(GA)9	AACCTGAAGACGTTCCATGC	60.119	CTCATCCCTGGTGCTTGAAT	60.073	141	33	173
Unigene009288	(CTC)5	AAATCTCCTTATCCGGCCAC	60.286	CCAAGAAAGGAAGGTGGTCA	60.081	279	538	816
Unigene009311	(CTC)11ttcctttcctcactctcaccgttctctcct(CTC)5	GCAACAAACTCACCTCCTCC	59.703	GTTGAAGTTATCGAGGCCGA	60.214	269	100	368
Unigene009350	(TC)6	GATTCCACCCAGATTCCCTT	60.133	CACCACCGATCTCATCCTCT	60.072	199	57	255
Unigene009352	(GA)6	CACCACCGATCTCATCCTCT	60.072	GATTCCACCCAGATTCCCTT	60.133	199	261	459
Unigene009354	(AT)7	CGGGCTATACCCATGTCACT	59.836	ATCCCCAAATTTCCTGGTTC	59.996	164	285	448
Unigene009358	(AT)7	CGGGCTATACCCATGTCACT	59.836	ATCCCCAAATTTCCTGGTTC	59.996	164	285	448
Unigene009360	(AT)7	CGGGCTATACCCATGTCACT	59.836	ATCCCCAAATTTCCTGGTTC	59.996	164	285	448
Unigene009363	(ATG)5	TAATCCGCCTCTCCATGAAC	60.036	CAGCTTTATCAGCATTCGCA	60.118	140	488	627
Unigene009427	(GGT)6	TGATTCAAAGGTTCCCGAAG	60.044	AACCATTCTCCCTTTCGCTT	60.074	187	347	533
Unigene009473	(CTC)5	CCGGGAAGGAAAGAGAAGTC	60.183	CGGCGTTGACCTCTAGTCTT	59.496	230	33	262
Unigene009481	(CTC)5	GCTTCCTTTTCGGAGTCCTT	59.827	GAAGGCAGGCTTGATGTCTC	59.957	232	133	364
Unigene009575	(GCA)5	TGATGGTTTCATTGCTTCCA	60.049	TGAAAGTGTCTTTCCCCTGC	60.232	155	479	633
Unigene009614	(G)14ccccacaaaaaaaaccaaaacc(A)14	AGGTTGGAGATTGCAATGATG	59.947	TGTCAATGAGGGTGAAGCTG	59.831	123	27	149
Unigene009630	(AAC)5	CTTTCCCACCTTCATCTCCA	60.042	ATAAACGGCGGTGTAGTTGC	60.025	268	59	326
Unigene009636	(CAA)5	ATCTCGATCTCAAAACCCCC	60.272	CGGGTTGGAAGAGAGATTGA	60.187	189	462	650
Unigene009797	(CTC)5	ACTCTAATGGCGTCCTGCTG	60.419	TGAAAAACCTTGTCTTCCCG	60.081	257	6	262
Unigene009836	(CCT)5	AAACCCTATCCCAGACCCAC	60.052	GAGGAGACCTTGCGGATCTT	60.735	151	97	247
Unigene009837	(GGA)5	GAGGAGACCTTGCGGATCTT	60.735	AAACCCTATCCCAGACCCAC	60.052	151	51	201
Unigene009844	(GGT)5	TAGAGAGGGGTGCTGCTGTT	60.012	CAGAACTGGCCCAAATTCAT	59.933	179	328	506
Unigene009845	(CT)7	GAGTTGAGGACGCTCAGGAC	59.993	GGAGAGCAGCGAAGTGAAAC	60.142	122	96	217
Unigene009910	(CA)8cg(CA)8	ATTCCCCTCTCCTCTTCCAA	60.008	ATCAGAATGACTTCCACCGC	60.081	251	319	569
Unigene009969	(A)14gaaaaaaaaag(A)14	GGATGGAGGAAAAGAAAAGCA	60.548	CTTTGCAAGGGGAAAGAGTG	59.846	202	24	225
Unigene009998	(TA)6	TGTTGGGAGTTTTACAGGGC	59.971	TCCATTGATCCATACAGAGAAA	57.155	156	215	370
Unigene010019	(CT)7	GGGTTTTGGGTCTCGTTTTC	60.703	CTTTGCTTTTCTTGAAGCCG	60.124	241	0	240
Unigene010028	(CG)7(CA)8	ATCTCAGGAGGGAGATGCTG	59.359	AACCCAACCCAAGCTTTCTT	59.976	259	38	296
Unigene010058	(CTC)5	CGTCAGAGGTCACACCAATG	60.154	GCTCAATTGAAAATCCCCAA	59.878	252	24	275
Unigene010072	(GGA)5	GACTGGGCTTTCGATCCAT	60.026	GCCCTCTTGCTCTCCAATC	59.902	144	83	226
Unigene010073	(CCT)5	GCCCTCTTGCTCTCCAATC	59.902	TGAAGAAGGACATGGCTGTG	59.831	238	12	249
Unigene010079	(AGA)7	AGACTCCCTATGGATCCGGT	59.778	AGGATCCAATGTGCCACTTC	59.934	181	87	267
Unigene010150	(GAG)5	GGAGGTGGAGACAAGATGGA	60.048	AAACTCACAATTGCGCCAG	59.856	165	261	425
Unigene010151	(CCT)5	GCGGATCCTCGAATCCCT	62.466	GAGTGGAGTCGGGAATGAAG	59.655	160	3	162
Unigene010154	(AAGA)5	TCCAAGGAAAGAAGAAGAAGGA	59.455	GAACAACAGCACCAGGGAAT	59.973	256	3	258
Unigene010179	(GAA)6	AGGCGTTTCCTGTCGTCTTA	59.875	ACTGAACCGGAAGTCGAATG	60.111	207	45	251
Unigene010181	(GAA)6	AGGCGTTTCCTGTCGTCTTA	59.875	ACTGAACCGGAAGTCGAATG	60.111	207	45	251
Unigene010236	(ATG)5	TTGGATTGAGGAGGAGGATG	60.003	CTAATCGCCTTCTCCCACTG	59.83	153	1247	1399
Unigene010387	(AGG)5	AAGAAGGAAAGAGAGAGGGATGA	59.846	GGGCGATACTCACAAGCACT	60.285	272	75	346
Unigene010444	(TC)6	CCTGCTCCTTTTGAATCCCT	60.569	AACCACAACCCCAATCACAT	59.95	165	9	173
Unigene010504	(CTC)6	TTTCATCAAGCATGTCTCGC	59.955	ATTTGCTCGGGATGTATGGA	60.296	220	46	265
Unigene010593	(GA)6	GTTCCCATTCGAGAACCAGA	60.05	TCAATTCCTGCAATTCCCTC	60.014	260	20	279
Unigene010633	(TC)6	CCTGGTCTTTTTGGCCTATG	59.564	CCAGCTGAGAGTGCATGAAA	60.136	263	79	341
Unigene010641	(CT)6	TCCTCACTTTCATCCTTGCC	60.195	TCGTAGAAGAAGATGGCGCT	60.118	244	3	246
Unigene010641	(TCC)6	GCGCCATCTTCTTCTACGAC	59.985	TGTGACTGAATGCCCAGAAG	59.831	210	228	437
Unigene010662	(CCA)6	GTTGACCGAGACCCACTTGT	60.009	GTTGAGACTGATGCCGGAGT	60.269	277	56	332
Unigene010665	(CCA)6	GTTGACCGAGACCCACTTGT	60.009	GTTGAGACTGATGCCGGAGT	60.269	277	56	332
Unigene010677	(CTT)5	CTCCAATGGCGATAACCCTA	59.916	TGGGAATTGAGAGGAGGATG	60.003	161	71	231
Unigene010723	(GA)6	GGGATCTTGCGTGAGGATTA	60.036	ATGGATCACCACACAGACGA	59.962	193	161	353
Unigene010782	(GAG)5	GCGCCTGTTAAGCTTGATTC	59.988	CTTCACCAATCCCACTCCAT	59.779	261	339	599
Unigene010877	(GCA)5	CCACCCAAAAGAAACCTCAA	59.942	GCATTGACATCATCTGCACC	60.088	235	130	364
Unigene010879	(GCA)5	CCACCCAAAAGAAACCTCAA	59.942	GCATTGACATCATCTGCACC	60.088	235	130	364
Unigene010880	(GCA)5	CCACCCAAAAGAAACCTCAA	59.942	GCATTGACATCATCTGCACC	60.088	235	130	364
Unigene010885	(GCA)5	CCACCCAAAAGAAACCTCAA	59.942	GCATTGACATCATCTGCACC	60.088	235	130	364
Unigene010886	(GCA)5	CCACCCAAAAGAAACCTCAA	59.942	GCATTGACATCATCTGCACC	60.088	235	130	364
Unigene010888	(GCA)5	CCACCCAAAAGAAACCTCAA	59.942	GCATTGACATCATCTGCACC	60.088	235	130	364
Unigene010891	(GCA)5	CCACCCAAAAGAAACCTCAA	59.942	GCATTGACATCATCTGCACC	60.088	235	130	364
Unigene010892	(GCA)5	CCACCCAAAAGAAACCTCAA	59.942	GCATTGACATCATCTGCACC	60.088	235	130	364
Unigene010901	(CCT)5	GTGAGCGAGCGATGTGATAA	59.979	CGAGTACCTCTTGGTTTGCC	59.734	264	681	944
Unigene010904	(CCT)5	GTGAGCGAGCGATGTGATAA	59.979	CGAGTACCTCTTGGTTTGCC	59.734	264	681	944
Unigene010911	(AG)6	ATGGCACTTCGAGCAAGAAT	59.843	GCCGATACGAGAAAAAGCAA	60.343	180	63	242
Unigene010924	(GAG)5	AGAGATCGGAAGGGCGGT	62.106	CCATCCAGCACTAGGGTCAT	59.95	187	2	188
Unigene010932	(CCG)7	TGACAAGATCGGAGCACAAG	59.984	GCGGATCTCAAAGCAAAGAA	60.469	189	77	265
Unigene010934	(CGG)7	GCGGATCTCAAAGCAAAGAA	60.469	TGACAAGATCGGAGCACAAG	59.984	189	0	188
Unigene010934	(CAC)6	CTTGTGCTCCGATCTTGTCA	59.984	GAGAACGTGGGAAGGAATCA	60.05	195	169	363
Unigene010938	(CCA)6	CTCACTCATACCCTCCTCCG	59.673	AGTACGAGACCAGGGGGTTT	59.856	181	59	239
Unigene010939	(GAT)6	CGGGATGTTGGACAAAGAGT	59.966	TGCAACCACCATTGCTAGAC	59.722	175	42	216
Unigene010942	(ATC)6	CCAACCTTCCTCTTCCTTCC	60.045	CGGGATGTTGGACAAAGAGT	59.966	259	164	422
Unigene010942	(ATC)5	ACTCTTTGTCCAACATCCCG	59.966	TTCAGCACTGCCAACAAGAC	60.032	155	403	557
Unigene010967	(TC)6cccatc(CCT)5	CCATTTCCATGGCTATCACC	60.155	GCGGATGAGGTCGTTGTAGT	60.142	101	7	107
Unigene011024	(ATT)6	CAATAGAAGGCTCACAATTCACC	60.014	CCCTCTTGATTCCATCTCCA	60.003	125	7	131
Unigene011052	(CAC)5	CGACAGGGAAGAGACCAGAG	59.978	CTTGTCCACAAGGTTTGCCT	60.149	142	629	770
Unigene011053	(TGG)5	CTTGTCCACAAGGTTTGCCT	60.149	CGACAGGGAAGAGACCAGAG	59.978	142	108	249
Unigene011057	(GA)7	GTCCTCGTCCGAACTCTCTG	59.986	TTATCCACGCCTTCTCCATC	60.036	144	122	265
Unigene011194	(TC)7	TGGAGAATAGGTCGGAGACG	60.21	AAATCATCATCCCCACCAAA	59.991	226	136	361
Unigene011210	(CTC)6	GCTTCAGTTGTCTCCCAAGC	59.997	AAGAGGAGGTCGAGGAGGAG	59.945	238	150	387
Unigene011210	(TCC)8	CTCCTCCTCGACCTCCTCTT	59.945	TCGGTATCGGAAGTGGAAAC	59.933	225	368	592
Unigene011273	(ATG)5	TGGCGAGTCTCAGAAAACCT	59.989	CCATCATCTTCATCATCCCC	60.096	231	2735	2965
Unigene011279	(GAG)5	CGTCTCTTTCCTCGCTTTTG	60.125	TCAGATGGAGGAGGGTTCAC	60.048	208	34	241
Unigene011283	(AAG)7	AGAAGCAATCCATCACCACC	59.934	GGTGAGGATGTCGAGGAGAA	60.199	240	147	386
Unigene011284	(CTT)7	GAACCGGAGAGGAGAAGGAG	60.328	AGAAGCAATCCATCACCACC	59.934	164	69	232
Unigene011285	(GTG)5	GATTTGGAGCGATTGAGAGC	59.923	CCTCTCCAACTCCCCCTC	59.561	192	508	699
Unigene011286	(CCA)5	GTTGGACGGAGCAAAACACT	60.156	GATTTGGAGCGATTGAGAGC	59.923	267	26	292
Unigene011342	(TGA)5	CCAGGGAATGCGTTAAATTG	60.315	ATCATCGTCATCATCATCGC	59.441	273	117	389
Unigene011345	(TGA)5	CCAGGGAATGCGTTAAATTG	60.315	ATCATCGTCATCATCATCGC	59.441	273	117	389
Unigene011389	(TG)6	CTTTGCGCTTCTTGCTTTTT	59.779	AATTTGCCGAGATTTCATGG	59.901	227	146	372
Unigene011415	(GCT)5	TCGTCGATGGTGTTCCTACA	60.112	ACTCTCCCATGGGGTAATCC	60.015	105	250	354
Unigene011427	(TA)6tgtggatg(AT)6	ATCATCCAAATCGATGCTCC	59.861	GCAATGTATCCTCCCCCTTT	60.152	225	19	243
Unigene011430	(CCA)5	AGCAGCAACAGCAACAAAAA	59.656	TCATTGGATCCACACTGATGA	59.909	101	778	878
Unigene011526	(AGG)7	GAAGGAGCTCGCTTTGAGTG	60.277	ATCTGAGATCGGGGAGGAGT	60.035	223	332	554
Unigene011527	(AGG)7	GATAATGGTGAGCCTGGAGC	59.658	ATTGATCACGGTAGGCCTTG	59.955	242	5	246
Unigene011528	(AGG)7	GAAGGAGCTCGCTTTGAGTG	60.277	ATCTGAGATCGGGGAGGAGT	60.035	223	332	554
Unigene011529	(AGG)7	GATAATGGTGAGCCTGGAGC	59.658	ATTGATCACGGTAGGCCTTG	59.955	242	5	246
Unigene011538	(GCT)5	GCGAATTGTTGCTTCTCACA	59.995	CCTTCCAGTGAAAGATCCTCAT	59.576	249	968	1216
Unigene011542	(GCT)5	GCGAATTGTTGCTTCTCACA	59.995	CCTTCCAGTGAAAGATCCTCAT	59.576	249	488	736
Unigene011552	(GCT)5	GCGAATTGTTGCTTCTCACA	59.995	CCTTCCAGTGAAAGATCCTCAT	59.576	249	968	1216
Unigene011569	(GAA)5	GATGGTTTGGTTGCTGAGGT	59.973	GCTGCTTGGAGCTTTCTTGT	59.763	264	393	656
Unigene011598	(AGA)6	ATGCATTTCAGAGCATGGAA	59.23	CGTGCCTGAGTTTCCTCTTC	59.989	207	19	225
Unigene011651	(GCG)8	ATGAGCGAGCAGGAAGAGAG	59.851	TGGGTTTTGTCTTCCCTGAA	60.465	259	0	258
Unigene011652	(GCC)8	TTCTTTGCAGGTCCTTGCTT	59.993	ACCATTAATTTGGCCCCTTC	60.02	230	150	379
Unigene011680	(CT)7	GTTTGGTCTTGCCATAGGGA	59.933	TCAATCTTTATTTTTCCCGGT	57.623	138	161	298
Unigene011687	(CAA)5	CACCCATTTCAAGGAAAACAA	59.825	TCTATGACGGTATCGGGGAG	59.91	146	142	287
Unigene011689	(CAA)5	CACCCATTTCAAGGAAAACAA	59.825	TCTATGACGGTATCGGGGAG	59.91	146	142	287
Unigene011692	(CAA)5	CACCCATTTCAAGGAAAACAA	59.825	TCTATGACGGTATCGGGGAG	59.91	146	142	287
Unigene011778	(TC)6	CAAGCCTTGCTGCTTTCTTT	59.769	TCCGCAAAGAGTGGAGATTC	60.34	197	24	220
Unigene011779	(TC)6	CAAGCCTTGCTGCTTTCTTT	59.769	TCCGCAAAGAGTGGAGATTC	60.34	197	23	219
Unigene011790	(AC)7	ATGCTTGTGCCAACTTTTCA	59.322	TCACATGGTGTGTTTGCTCA	59.705	246	7	252
Unigene011819	(TAG)5	GGTTCCTTTTGATTTGCACC	59.41	AAGCATGCCTTGTTTCATCC	60.081	218	56	273
Unigene011841	(GAG)5	GCCGATGATAAGGGTTCTGA	60.036	AACCTCTCCCTCCACTCCAT	59.929	266	417	682
Unigene011847	(TTC)5	GGCACCTGAGTATGCTATGGA	60.111	TTCCCTCTGTCCACAACTCC	60.088	273	674	946
Unigene011934	(CAATGG)5	GTCTTGGAGTGGTTGGAGGA	60.088	CACGAAACTCGGAAGCTAGG	60.008	135	68	202
Unigene011984	(CTC)5	CAATTCCCATCCTTCACCAC	60.173	TGAAAAACCACTCCTCCACC	59.943	100	3	102
Unigene012105	(GCA)5	TGAAATTCGAGCAGCAAATG	59.953	TTGCTGAGGAATTTTGGACC	60.051	251	484	734
Unigene012106	(AAG)5	TGATCATCACTTTTTCAATCATAAGAA	60.235	ACATGTTGCAAGGCAGAGTG	59.905	148	2	149
Unigene012192	(CTT)5	CCACTCCCCTCCTTCTCTTC	60.186	TCTTTGAGAGGGAGAAGCCA	60.065	208	717	924
Unigene012194	(GAA)5	AGCCGTGGTGGCAAATATAG	59.982	CTTCTTCATCGGCCAATACC	59.528	278	446	723
Unigene012198	(GCA)5	GGCGGGTTGATGAGTTTCTA	60.074	ACTTGACTGCCAAAGTGCCT	59.914	164	1047	1210
Unigene012222	(GAG)5	TTCTAGGTCGAGCAAAGGGA	59.948	ACCAGGATTCCCCCTATTTG	60.011	274	611	884
Unigene012223	(CTC)5	ACCAGGATTCCCCCTATTTG	60.011	TTCTAGGTCGAGCAAAGGGA	59.948	274	18	291
Unigene012252	(GT)7	AGCTTGGGTTAGTGGTGTGG	60.028	TTCCTGTTCTTCCCCATCAG	60.042	204	41	244
Unigene012254	(GT)7	AGCTTGGGTTAGTGGTGTGG	60.028	TTCCTGTTCTTCCCCATCAG	60.042	204	41	244
Unigene012259	(AT)10	CGCCGTGAAGCTTTTACAAT	60.264	ATGTCTGCCAATCATGCAAA	60.08	156	114	269
Unigene012272	(AG)8	GAGGGGTTTTGGGATTTGAT	59.996	TTTCACCCCTAATTTTCCCC	59.992	102	13	114
Unigene012273	(GAT)5	GCATCTGGAAAGGTTTTGGA	60.051	ACCATGGGTACACCTCGAAC	59.703	225	537	761
Unigene012274	(GAT)5	GCATCTGGAAAGGTTTTGGA	60.051	ACCATGGGTACACCTCGAAC	59.703	225	537	761
Unigene012275	(AG)8	GAGGGGTTTTGGGATTTGAT	59.996	TTTCACCCCTAATTTTCCCC	59.992	102	13	114
Unigene012291	(TC)7	AAAAATGGCAAGTGGAGGTG	59.971	GCGAGAGGTGAAGAGTCCAC	59.993	204	305	508
Unigene012333	(CGA)5	CCTCATTCTCGTGCTTGTCA	59.984	TCCCTCAAAGACTTCCTCCTC	59.803	175	104	278
Unigene012359	(TTA)5	ATGGAGAATCACAGCCCTTG	60.073	CCCCCACAGTTCCTTCAGTA	59.959	110	76	185
Unigene012361	(TTA)5	ATGGAGAATCACAGCCCTTG	60.073	CCCCCACAGTTCCTTCAGTA	59.959	110	76	185
Unigene012535	(CTC)5	TTCCTCTCCCAATCCCTCTT	60.008	GGAGCATTTCGTCATCCAAT	59.9	181	54	234
Unigene012568	(AG)8	ATTCGAAACCCAGCAAAAGA	59.685	AACCTTTGTCTGCCATCACG	61.096	169	382	550
Unigene012576	(GGA)5	ACAAGGTCGGAGTGGTGAAG	60.151	CGTTCCGGATGACAAACTCT	60.111	222	562	783
Unigene012579	(GGA)5	ACAAGGTCGGAGTGGTGAAG	60.151	CGTTCCGGATGACAAACTCT	60.111	222	562	783
Unigene012756	(CT)6	CTCCCGGTCTAAGCTCTGTG	60.005	GAGCTCGATGAGAGAGCTGG	60.395	159	13	171
Unigene012763	(AG)7	TGCAACCTCCTTCTCGTCTT	59.989	ACTCCTTGAACTTGCGGAGA	59.989	171	19	189
Unigene012764	(TC)7	ACTCCTTGAACTTGCGGAGA	59.989	TGCAACCTCCTTCTCGTCTT	59.989	171	59	229
Unigene012846	(TGC)5	AGACTTCAGCTCCTGGCTCA	60.284	AAGGTGTGTTCCCTTGCATC	59.973	260	92	351
Unigene012847	(CAG)5	AAGGTGTGTTCCCTTGCATC	59.973	AGACTTCAGCTCCTGGCTCA	60.284	260	2545	2804
Unigene012970	(GAA)5	ACCAAAACCAGCAAAGAACG	60.147	GTCGTTCACCTTCCTTTGGA	60.088	230	932	1161
Unigene012978	(AGA)5	GAGAATGCTGCCATGACTGA	59.95	CATTGCAGGGTAGCTCCATT	60.096	135	351	485
Unigene013008	(CCT)5	ACCTCCACCTCCACACTGTC	60.006	GAAAGGTCTGCTCTTGACCG	59.989	280	297	576
Unigene013086	(CTT)6	GGGCATCTCTTGACTACCATTC	59.968	GAAGCTGACTTGAGGTTGGC	59.997	210	0	209
Unigene013090	(CTT)6	GGGCATCTCTTGACTACCATTC	59.968	GAAGCTGACTTGAGGTTGGC	59.997	210	0	209
Unigene013093	(CTT)6	GGGCATCTCTTGACTACCATTC	59.968	GAAGCTGACTTGAGGTTGGC	59.997	210	0	209
Unigene013099	(CTT)6	GGGCATCTCTTGACTACCATTC	59.968	GAAGCTGACTTGAGGTTGGC	59.997	210	0	209
Unigene013107	(TG)7	TGGCGGAGAGAAATCAAAGT	59.813	CAGACTTGAGGCTTCACACG	59.616	170	1146	1315
Unigene013131	(GCT)5	CCAAAGCTCAAGCACAAACA	60.027	ATGGGCAGAGTGAGAGCATT	59.834	257	4217	4473
Unigene013187	(TGG)5	AGCAAATTGGAGAACATGGG	59.933	CCATGAACACAGCTGCACAT	60.756	152	1958	2109
Unigene013216	(AGG)7	GAGGATTGGGGGTATGGAGT	60.015	GCTGTTCTTGTTGCTGTGGA	60.032	123	6	128
Unigene013222	(TGA)5	GAACCAGAAGAAGGGGAAGC	60.19	ACGAGGTCATAACGTCGAGC	60.285	277	432	708
Unigene013223	(TGA)5	GAACCAGAAGAAGGGGAAGC	60.19	ACGAGGTCATAACGTCGAGC	60.285	277	675	951
Unigene013300	(TCA)6	GATTCGAAATTCTCTCGCGT	59.415	TTCCTTCTCGAATCCCATGA	60.538	117	6	122
Unigene013457	(GAA)5	TGTCAATACAGCGGCAGAAG	60.011	GTTGATGGCGTTGGAGATTT	59.939	249	113	361
Unigene013459	(AGA)6	CAACTCCAGCAGTCACCAAA	59.873	TGTGCTGGTTTCAATTCTGC	59.847	193	2833	3025
Unigene013460	(GAA)5	TGTCAATACAGCGGCAGAAG	60.011	GTTGATGGCGTTGGAGATTT	59.939	249	908	1156
Unigene013489	(TTA)6(GTA)5	ATTGGCTACGGTGGAAGATG	59.955	AACCTTCAGCAACAATGCCT	59.74	235	29	263
Unigene013492	(CAT)6	TGTCATTCCTATTGGCCTCC	59.894	GGCAAAACCTCACCTTCAAA	60.088	255	749	1003
Unigene013493	(CAT)6	ATTTGCCGGTATGCTACCAC	59.851	CATTTAGATTTGCTTTTCCATGTG	59.904	182	72	253
Unigene013494	(AGA)5	ACTCTCGCTGATCTCTTCGC	59.857	GGTGGGTTTTGTTTTTCCCT	60.068	183	483	665
Unigene013553	(ACA)5	ATCTCTGTTGCTCATGGCCT	59.834	AACTCTGGTGCCACGTATCC	59.997	224	2046	2269
Unigene013583	(AAG)5	CACCAACAAGGACATGCAAC	60.008	TCAATGCCTTCTTCAATCCC	60.014	172	1966	2137
Unigene013602	(TA)6	TCGCAAGAGACAAGTGAAGC	59.318	TCTGACCTTTTGCCTTTGAA	58.475	238	195	432
Unigene013736	(AAG)5	GAGCATTGATGCGAACTTGA	59.955	GCATTGCTTTTCCTTGAAGC	59.967	114	47	160
Unigene013809	(CTC)6ttcgtcctcgtgagcttgagagagagaa(AG)6	AACACCTGCAGTCCCAAAAG	60.149	CCTTCTCCTTCTCCTCCACC	60.186	190	27	216
Unigene013813	(AAG)6	GTCCCCTCTTTGAAATCTAAATC	57.381	AAGTTGGCATCCGTAACGAG	60.132	126	0	125
Unigene013822	(ATG)5	GCACCTAGCATGGGTGGTAT	59.843	TCAAGCTTCTGGTCGTCCTT	59.989	170	804	973
Unigene013897	(CTG)5	AAGCTCCACCAGTGAGGATG	60.261	GTTGGTCATAGCACCAGGCT	60.142	113	236	348
Unigene013898	(CAG)5	GTTGGTCATAGCACCAGGCT	60.142	AAGCTCCACCAGTGAGGATG	60.261	113	77	189
Unigene013900	(TG)7	ATGCAGCAAGATCCAAAGTT	57.419	TCCAAAGAAATCCACCTTCG	60.044	223	0	222
Unigene013967	(GT)7	GCTTTGCTCTTCCAGGTGTC	59.997	AAACGCTGTGTTCTGGTGTG	59.794	201	235	435
Unigene013995	(TG)6	GGGGTTGGTTCAGGGAGAG	61.833	GGTTATGCACCTGCACCTTT	60	267	1	267
Unigene014111	(TC)6	CGCTTCACTTCCTTGGAGTT	59.473	CGAACCAAATAACAACCGCT	59.996	154	20	173
Unigene014112	(AG)6	CGAACCAAATAACAACCGCT	59.996	CGCTTCACTTCCTTGGAGTT	59.473	154	61	214
Unigene014145	(AGA)6	CAACTCCAGCAGTCACCAAA	59.873	TGTGCTGGTTTCAATTCTGC	59.847	193	3259	3451
Unigene014146	(GAA)5	TGTCAATACAGCGGCAGAAG	60.011	GTTGATGGCGTTGGAGATTT	59.939	249	908	1156
Unigene014147	(GAA)5	AGCAGCAGAAGAGGAACCAA	60.134	TCGACCTTGTGCTTCAGTTG	60.025	277	917	1193
Unigene014159	(CTG)7	AGATGGCTGCTGACTTCGTT	60.02	CTGCAGCAAACGTCTCCATA	60.011	225	76	300
Unigene014160	(GCA)7	CTGCAGCAAACGTCTCCATA	60.011	AGATGGCTGCTGACTTCGTT	60.02	225	1266	1490
Unigene014162	(AGA)6	AAGAGGAGTGGCTTCGACAA	59.989	CAGCCATGAGCTTCTCCTCT	59.703	230	1247	1476
Unigene014163	(AGA)6	GTCAAATACGCGCAGAGGAT	60.243	GTGCAGCCATAAGCTTCTCC	59.985	201	18	218
Unigene014163	(ACA)6	CATGGCTGCACAAGAAGAAA	59.988	GGCTAGCCATGAAACCTCTG	59.836	138	166	303
Unigene014166	(TC)7	ACTTCTCATACTTTCCATGTTCATT	57.403	CTGAAGGAGAGATCAACGGC	59.95	229	13	241
Unigene014167	(AG)7	CTGAAGGAGAGATCAACGGC	59.95	TTACTTCTCATACTTTCCATGTTCA	57.131	231	207	437
Unigene014244	(CTC)6	GCTCCAATGAAGCTGAGGAC	59.957	GTGATGAGGATGGTGTCGTG	59.962	193	25	217
Unigene014245	(AGG)6	GTGATGAGGATGGTGTCGTG	59.962	GCTCCAATGAAGCTGAGGAC	59.957	193	133	325
Unigene014247	(CAA)5	CACCCATTTCAAGGAAAACAA	59.825	TCTATGACGGTATCGGGGAG	59.91	146	142	287
Unigene014254	(GAG)6	TGCCATCAGTGGAGTTCTTG	59.831	ATGGCGTTCACTCAACCTCT	59.727	262	68	329
Unigene014255	(CTC)6	ATGGCGTTCACTCAACCTCT	59.727	TGCCATCAGTGGAGTTCTTG	59.831	262	57	318
Unigene014274	(AAAG)5	AAAACCCACCACCCTCCTAC	60.088	AAAACCACTGAGATATAACAGGCA	59.122	120	238	357
Unigene014300	(CAA)5	ATCTCGATCTCAAAACCCCC	60.272	CGGGTTGGAAGAGAGATTGA	60.187	189	462	650
Unigene014302	(CTC)7	GCAAAAGGAGAGACGAGTGG	59.989	GAGTGGAGTCATCGTGCTCA	59.988	189	10	198
Unigene014305	(CTT)7	CCTCCCCTTCCTTCTTCATC	60.008	AGGCAAAGCTCGATCTGGTA	59.978	112	66	177
Unigene014309	(GA)6	GGGATCTTGCGTGAGGATTA	60.036	ATGGATCACCACACAGACGA	59.962	193	167	359
Unigene014318	(CT)8	CTGAATTGACAGCCCCACTT	60.111	TACGGTGGTTGGTGAGTGTG	60.477	138	157	294
Unigene014320	(CCT)5	TGGAGCCAAACATCAATGAA	60.049	TCGTTGATGAGGTTGTTGGA	60.088	154	219	372
Unigene014326	(GGT)6	GCACTTGGCTAGGGATTGTC	59.7	GGCACTGAAATAGCCACCAG	60.657	171	338	508
Unigene014327	(AG)12	CATGGTTTTAGGCTTAGATTTGG	59.098	TTCCTTTCCAACACTCCCAG	60.081	167	6	172
Unigene014327	(CAG)5	GAGAATGCAGGTCCGAAGAG	59.95	ACAGCTCCCAATCAAACCTG	60.111	269	782	1050
Unigene014335	(GAG)7	GGTTCTTCTGGATCATCGGA	60.011	CCAAACCCTCCTGATCTTCA	60.042	102	198	299
Unigene014347	(CT)10	AAAATCTCTTCTGGGGACCG	60.434	TCGTTGGAATAGCCACACAA	60.111	256	1	256
Unigene014417	(TCC)5	GGCCATGGTTCTCCCTCT	60.008	CGCTTGAGAGTGTATTTGCG	59.632	280	16	295
Unigene014425	(GA)9	GGTTGTCGCTGTGAAGAACA	59.88	CCTCCTCACCTCCAAAACCT	60.48	230	107	336
Unigene014436	(AGA)5	CAGCAACTGAAGGCTTGACA	60.175	TCCTCGGCTTCTTGAACTGT	59.989	198	178	375
Unigene014439	(AGC)5	TCCAAAATACCAGCAAATGGA	60.308	GCTGTTGGAACACCAAGGTT	60.012	160	29	188
Unigene014489	(GAG)5	AGAGGGAGAGGGAGAAGTGG	59.801	TCGGAGACGAAGGAGAAGAA	60.065	151	61	211
Unigene014490	(CCT)5	CTCCTTCGATCTTCACTCCG	59.943	AGAGGGAGAGGGAGAAGTGG	59.801	191	155	345
Unigene014491	(TGT)7(AGT)5	AAAGGAAGAGCAAGATGGCA	59.955	TTCAACCATGGGATCATCAA	59.707	203	73	275
Unigene014492	(TAC)6(AAC)6	CAACCATGGGATCATCAACA	60.177	AAAGGAAGAGCAAGATGGCA	59.955	201	18	218
Unigene014493	(CT)8	CAAATTTGGGCACTCACCTT	59.971	AAGGTGGTTCGGAGAGGACT	60.111	222	144	365
Unigene014493	(CCT)5	GCCATTGTAGTCCTCTCCGA	60.218	GAGAGTCCAGTTGCCTTTGC	59.997	102	338	439
Unigene014493	(CCA)5	CGTCTTCCTCCTCCTCCTCT	59.945	CTCCTGAAACGGATGGTTGT	59.966	130	893	1022
Unigene014493	(AAT)6tcttgtcaaatccctttcgctttttcgggaggtggtgcagtctctcatgtgttcgctcagaacc(CT)8	CGGGTTTCGGATTCTCTGTA	60.066	AGCGAAGTGTGACCCAAATC	60.119	277	1354	1630
Unigene014495	(AT)8	AACGTTTTACCGGTTTGTGC	59.904	TGTCCCTTTGCACATATTTTACTG	60.282	188	1391	1578
Unigene014504	(CAC)6	CCCTCCATTCATTCCTCTCA	60.003	GATGACTGATGGGGCGTACT	59.957	204	687	890
Unigene014506	(CTT)7	ATTTGGAGGTGGCACTGAAG	60.111	TATGCGGTGTTTCGGTTCTT	60.502	280	228	507
Unigene014515	(GA)11	CGGGCGAGAGTGTTGAGATA	61.336	TCTCCACAGGATCCTCCATC	60.008	115	16	130
Unigene014523	(AG)7	ATGGGCGTGTCTGTGTGTTA	60.032	GGGCTCGGTATTACAGTGGA	59.955	278	119	396
Unigene014526	(GGA)5	GATGGAGACGAGGATGAGGA	60.16	TCTTCCGTCCTTCTCCTGAA	59.92	158	101	258
Unigene014528	(TA)7gatatatgtctgttcttgttttcggtctttgatttgcttgtgtgtgttggttgggaag(TTC)5ttttgtattgtatgatgatgagt(ATG)5	GAGCTTGTGGATCGAAGGAC	59.81	AAACATTTGAAACCATAGCCC	57.987	255	809	1063
Unigene014529	(CAA)6ccgcagcaccaccac(CAA)5	ACGACGACGATCCAACAAGT	60.577	TTGGCGATTTCCTTATGGTC	59.901	210	17	226
Unigene014531	(T)20at(G)17	TAGAGTGTGGGGGTTTGTCC	59.82	CTCCCTATGGGGGAGACATT	60.147	109	7	115
Unigene014535	(CGC)6	CAAGGATCATGGGAGAGGAA	60.003	CCCTCACAATGCATGAACAC	59.967	196	305	500
Unigene014548	(A)14tagaaaagaaggaaaaggggaaag(A)11	GGAGGAGAAGGGAAGCTTGT	59.817	TCGAGCTCTGGAAGTGGTTT	59.989	234	2974	3207
Unigene014561	(AGG)5	CACCTAATCTCTCCCCCTCC	59.89	AGGACACCCCACACAGTCTC	60.006	230	329	558
Unigene014564	(TG)6	GCGAAAGTGAAAGGTTGAGG	59.853	TGCTAGCATTCCCTTTTCAA	58.506	209	636	844
Unigene014582	(TC)6	CGGGCATCATCGTCTCTAGT	60.24	TCACTGAAGGGAAGAGTAACTGG	59.797	220	363	582
Unigene014584	(A)23c(A)23c(A)23	CATTCCCATCCCAAATCTCA	60.66	AACCAAAGCTTCACCTTCACA	59.766	191	4	194
Unigene014593	(CAAA)5	AGTCAATTCACATCTTCGGTCT	57.788	TCTTGCCTGGGCATCTATCT	59.797	272	12	283
Unigene014600	(AG)7	TGTTGTTGCAGGTTGGTCAT	60.008	CCCCAGCATCTTCCAAAAAT	61.173	197	988	1184
Unigene014602	(AGG)5	TAGTGGAGGGGAGGATGATG	59.879	ATCAATGGCGTCAGATCTCC	60.042	167	529	695
Unigene014602	(AGA)5	GGAGATCTGACGCCATTGAT	60.042	GGGACTTCAACGCCAATAAA	59.938	132	676	807
Unigene014604	(AT)8	GACCCCGAAAACAGTGAGTC	59.555	GGAGAAGCAGCATTCTAAGAGG	59.637	216	2143	2358
Unigene014615	(A)14ccga(T)10	TCTCCTGTTGCTTGCGTATG	60.011	AAAATCGGGGGTTTTAGTGG	60.048	183	1219	1401
Unigene014624	(GA)8	CGACGGTCTGCAACTATTCA	59.864	GCGTCCATGATTTCCTTGTT	59.939	169	271	439
Unigene014633	(T)12ctgggtattttcatgatcgatattatgatcttggatggtataag(A)10	CGCTTCGATCTCAACCTTCT	59.574	AACATCAACCAGATCCGACC	59.786	228	721	948
Unigene014638	(CAC)5	CAAATCCTACGGCTCACCAT	59.955	TCTCAATGCAGTGGGATCAA	60.201	175	21	195
Unigene014642	(CT)8	TCGTATTATTGAGATTGCCTTCAA	59.993	CGCAATCACACAAGTTCCTG	60.301	245	19	263
Unigene014655	(ATG)5	ACTGCAGGCAAAGAAGAGGA	60.134	GGAGGGCAATCACTGAGGTA	60.073	270	661	930
Unigene014655	(GT)6	AGACATGGGAGAGCACACG	59.837	CACCCATTTGACCCACTCTT	59.82	241	1431	1671
Unigene014657	(GTT)6	GAGCCTTCACCTCATGCTTC	59.957	CACCAGACGTGATATCCAAAGA	59.993	145	741	885
Unigene014659	(TA)8tgtatgtgtgttatcagagaagttgtgcatgatagtgattaataatagtaataataataatatacttatac(AT)6	TTGCTGCTTTTGATGGATGA	60.343	TTCCAAGTTCCCTCCAAAAA	59.518	196	1342	1537
Unigene014664	(TCT)6	TGTTGTAGCGAGCTAAGCGA	59.918	AAGAAGTCTGTCGCCGAGAA	60.134	268	214	481
Unigene014670	(GTG)5	TGCCTTTTTGGAGTTCTGGT	59.711	TGTTTACCGGGTTCGTAAGG	59.855	241	215	455
Unigene014671	(CAT)5	CAAGCACAACCACACAAACC	60.049	CTTTGATTTCAAGGCGGTTG	60.608	153	215	367
Unigene014679	(TA)10	CCAAGTTGCAGATGGTGCTA	59.864	CGAGCCCTACACGTACACAC	59.239	273	498	770
Unigene014684	(AG)7	GTTTCGGGAAGGAAAGAAGG	60.046	GGAGCGAGATCTGGACAAAG	59.95	153	41	193
Unigene014687	(TCG)5	TCCCTTCTCCCTCTCCTCTC	59.883	CAAGGATCCATCGAAGCAAT	60.036	234	719	952
Unigene014691	(ACA)5	CCAACATGCAGTTCCAAAAA	59.561	TGGAGTTGGAGGAATTGGAG	60.042	165	14	178
Unigene014694	(AAG)5	GGAAACTCACTTCCCATCCA	59.903	AGATCACCTCCGATCTCGTG	60.223	238	115	352
Unigene014699	(GGTTAG)5	GCATAAACCCTCTCTCGCTG	59.978	GTGAGATGGCCGTTCAGAGT	60.269	280	80	359
Unigene014709	(GCT)6	GTGGCATAGCAGGGAAAGAA	60.214	GTTTACGAGAAGCCAGCGAC	60.022	138	5	142
Unigene014719	(GA)8	GGAACTGCTGCTAGATTGGC	59.985	CATGAAGGCAAAATGCCATA	59.52	261	727	987
Unigene014721	(CCTG)5	GACCTTGCAAAGAAACCCAA	60.088	GAACCATGGCTTTGTCGAGT	60.119	255	5	259
Unigene014729	(CTG)5	TGCGAGTGTGAGAATGGAAG	59.984	AGTGTCACTAGGCTTGCGGT	59.937	169	390	558
Unigene014739	(TA)9	AAGGGCCGGTCTCTATTTGT	59.962	CCAATGCAGTTGCAGAAGAA	59.988	256	518	773
Unigene014760	(TTA)6	GGAAATGATGGGAGGAGTGA	59.862	TGAGACGTTGAAGCCAAAGA	59.566	265	78	342
Unigene014761	(CT)6	TGGCTCGCTCTCATTCTCTT	60.24	ATTGGCACATGCTTTTCCTC	60.081	222	4	225
Unigene014767	(GA)10	TGAAGCCATCACCAAACGTA	60.111	CCAACTCATCATTCACACCG	59.96	215	96	310
Unigene014773	(CAT)5	TAAGGGGTTGGTCTCATCCA	60.309	ACTGCCTGCATATCCTTGCT	59.866	214	266	479
Unigene014778	(AAG)5	CGCATATCCGACTCATTCCT	60.059	AGACAACGCAAAATTGGACC	59.978	165	754	918
Unigene014781	(AGC)5	GGTGCTTCCTACCTGCTGTC	59.874	GGGGAGGATTTGGAGAAGAG	60.008	172	256	427
Unigene014781	(TA)8	GGGTGCCGTGATGTCTAACT	59.997	TGTGATCATCAGAGATGGGC	59.591	245	1538	1782
Unigene014786	(CT)7	GCGTTCCATTCATCCATTG	59.875	GTCGCGCTCTTCTTCATCTT	59.723	111	25	135
Unigene014786	(CT)9	GAGTGCTCCTCTTGACTCGG	60.135	TTTATCCTCCCGGAATACCC	59.978	168	707	874
Unigene014786	(TA)6ttttagtaaacactatttttataaatcattttaaac(A)10	GGGTATTCCGGGAGGATAAA	59.978	TCGCCTTTCCAATTCCTTAT	58.647	247	855	1101
Unigene014788	(AGA)6	AACCCTACGAAAACGCAGC	60.264	TAACCAAGCACCTGGAAAGG	60.103	107	1	107
Unigene014790	(TTAT)7aatcacctcta(CT)8(AT)8	CTCCCCACTAAACACTCCCA	59.959	GCCCATCTTTCTTTCCTTCTT	58.837	191	878	1068
Unigene014796	(TGA)6	TCACTCCCATTCTAGTGTTCCA	59.592	TAACCAGTGGTCGGATGACA	59.96	237	18	254
Unigene014797	(AT)7	TCCCTAGTTTACACCAGCCG	60.125	GGCGAGGCAAAACAATAAAA	60.075	269	660	928
Unigene014804	(TA)6	TTGCCTACGTAAAACTTCCCT	57.953	TGGAGGAATAGCAGGGTTTG	60.066	188	0	187
Unigene014808	(CCT)7	CTTCTCACGCTCTCCACTCC	60.135	GGATAGAGGGTTGAATCGCA	60.036	149	96	244
Unigene014821	(A)10tgaaaaatatacggaaggagaaaagttaatttttgctattggggtgaaaaaaaaag(A)13	GAAAGAAAAGAAAGAAAGAGGAAAAA	59.117	GATCGGAGGGATAGAGGGAG	59.992	169	26	194
Unigene014824	(TCA)7	CCCTCTCCAACAAAAACCAA	59.942	TGTTGAAGTCTAGGACGGGG	60.103	258	36	293
Unigene014824	(CTG)5	AGCAGAGTGCTTCCTTGAGC	59.898	TCTTCTCAGCAACAACAGCG	60.324	236	724	959
Unigene014838	(AGG)5(TGG)5	ATGGTCGTTGTAGAGACGGG	59.989	GGCTTATACTTCTGCGGCTG	60.003	260	177	436
Unigene014838	(A)12gtaaag(A)12	AAGCCCTGATCAAATGCAAC	60.081	CTGAGATCTGAAAGCCTGGG	59.943	213	724	936
Unigene014847	(CTG)5	TACAGTCTTCTTGGGGGTGG	59.959	ACGCTTCTCCGTGAAAAAGA	59.993	175	50	224
Unigene014848	(CT)7	TGAGGAAGGTGAGCCATAGG	60.21	CTCCAACCTCCTCCTTCTCC	60.186	259	636	894
Unigene014861	(CAA)5	GGATCTAGATTGGCCCACAA	59.894	TCACCAAAATCCCCATTCAT	59.991	255	1213	1467
Unigene014866	(TCT)7	ACCCGCTAATCTCACCCTCT	60.096	ATGACGATGACGAGCATCAC	59.669	277	428	704
Unigene014872	(ATAG)6	TCCCTTGCCTTATTTTGCAC	60.074	GTGGTGGAGATACCGAATGG	60.195	223	33	255
Unigene014872	(GGC)6	CACCAGCTCGATGCACTTTA	60.011	TTGGTATTTGAGCACCACCA	59.964	229	1715	1943
Unigene014872	(GGT)6aatggtggggattccggtaatggtacatcaactaaaa(CGG)8	CAAGATCCAGTTCCAGAGGC	59.803	TGAGTTGAGTTTCACCGGTCT	59.754	229	2161	2389
Unigene014872	(TCA)5	GACCGGTGAAACTCAACTCAA	60.141	GCCGGAGAGGATTTCCTTAT	59.515	265	2370	2634
Unigene014872	(AC)9	GGCAGGAATAAGCTCAAGCA	60.49	AATCCTCGCACCAAACATTC	59.939	268	2668	2935
Unigene014872	(GAA)5	ATGGGTGGAAGAATCAATGG	59.605	GAATCCTCGCACCAAACATT	59.939	171	2766	2936
Unigene014874	(TAT)5	TTTGGAATGCATTGTAGCCA	60.073	TGCATTGGAAATTAAACCCC	59.638	181	656	836
Unigene014877	(GTG)6	CTGGTGGTTCTCGTTGGAGT	60.151	TTCAAAGCAGCCTCGTTTTT	59.996	160	390	549
Unigene014878	(TC)7	GGCATCAGCCTCTACATGGT	60.104	CGAAACAACGCAAGAACAAG	59.507	219	123	341
Unigene014879	(AAT)5	CGGATCAAATCACTCCCAAT	59.75	TTGCAGGCAAACCCATAAAT	60.323	108	4	111
Unigene014880	(AAG)5aatagtgatgttcattacttaatttgtagtaactagtaccttatttgtgctttgttttgactggttgctttca(T)19	CCAAGAATCGTTCCAGCATT	60.074	CTGCCCATCCATTGTTTTCT	59.933	278	1005	1282
Unigene014881	(GT)9	TGTCAGTTGTTGCGAGGAAG	60.025	AGCAGTGCAGGAGGAAGTGT	60.057	267	885	1151
Unigene014886	(GTC)7	AAACGGGAACCAAGAAATCC	60.166	GCGACCATATTGACGATGAA	59.504	189	21	209
Unigene014892	(AG)7	ATGGATGAATCCTGAAGCGA	60.57	TCCACTTCCAGAGGAACACC	60.088	260	54	313
Unigene014906	(GAA)6	AAGCTCCACCAAACAACACC	60.012	TCATCCTCCAGCCTGAAGTT	59.803	220	416	635
Unigene014919	(GAA)6	CTTGCCAAACAGTTGCAGAA	60.027	CCAACACTCCCACCACTCTT	60.002	189	663	851
Unigene014921	(TTAT)5	GGATTGGATTGGATTGGTTG	59.991	ATTCCGAAGAAGCCCAAGAT	60.039	146	13	158
Unigene014928	(CT)7	TTTGGCTCTGCTTGAAACCT	59.993	CTCAAACAACCAGCACTCCA	59.873	167	91	257
Unigene014936	(GA)6	AAACCGTGTTTGCTTGAAGG	60.147	AATCGTGATCTTCTGGACGG	60.073	129	66	194
Unigene014944	(TA)8	ATGGTTTGGTTTCTCTTGCG	60.11	TAGCCTGAAGCCCATCTTGT	59.836	261	899	1159
Unigene014954	(TA)7	ATTCTTCTCCGCTCGCTGTA	60.118	AGAACACAATTAACATACATAAAAGCA	57.603	204	1272	1475
Unigene014957	(TGG)5	GATGAGATCGGAAGAGGTGG	59.612	TTAATGCCCACCACCATAGC	60.721	181	13	193
Unigene014957	(GATTAT)5	GCTATGGTGGTGGGCATTA	59.365	TCGTTTGCAACGGTCACTAC	59.764	264	174	437
Unigene014973	(T)10gtctgtttgtgatttgattgttgcgagtttgatttgtttgtgatggtttggttgtgaattttgagttaattt(ATG)6	GGTATTTCCTTTTCCGGAGC	59.909	ACACTCACCCAAACCCCATA	60.088	257	450	706
Unigene014977	(AC)7	GCACCTTCTCCTTCTCATTCC	60.205	GTAAAGCAACAGCCCTCTGC	60.022	204	0	203
Unigene014979	(CAG)6	ACAGAGACAGAGGAGGAGCG	59.732	GTAGAAATGCACGCCCAAAC	60.511	251	966	1216
Unigene014980	(CAG)7	CTCGACAGCTTTTTATCGGC	59.982	TTACCAGAAGTGACGGGGTC	59.966	278	900	1177
Unigene014981	(CAG)6	GGAGTGAGATGGGAATGTGG	60.326	ACTCGCTTCTGGCTTTCTCA	60.277	280	946	1225
Unigene014985	(GAT)5	GATCTGGCTGCTCAACAACA	59.992	AAAAGCCAAAACCTGCTTCA	59.861	115	687	801
Unigene014986	(GAT)5	CAAATTGACCTTGCTGCTCA	59.988	AAAAGCCAAAACCTGCTTCA	59.861	121	681	801
Unigene014987	(TGG)7	GGCAGACACACTGCTAACGA	60.056	ACCCCTTGGAGTCTCAACCT	59.968	183	877	1059
Unigene014992	(CT)6	AGGAGAAGGGTGGATCTTGG	60.447	TATTTTCCGCACCACTGTCA	60.111	253	46	298
Unigene014997	(TA)6	TACAGTTTCAGCCCCTTCCT	58.789	GACCGCCACGTGTCTTTATT	60	274	67	340
Unigene014997	(TA)6	CGTCACTTGCTCTCCAAACA	60.025	ATACGCCTTTTCAAGCGAGA	59.982	161	1038	1198
Unigene014998	(AT)7	CCAACATAGCCAACCACCTT	59.853	GACAGTGGTCTCTTCTCGCC	59.993	225	126	350
Unigene014999	(AG)6	GATAGAGGACTGTGTGCTCGC	60.035	GTGAAGAGGTCGACAACCGT	60.159	224	3	226
Unigene015000	(AATA)5	ATTTGATGCGGGTCATGAAT	60.163	CGTGGAATTTGGAGTTCGTC	60.495	151	270	420
Unigene015004	(CTT)5	TGATTGCCCTTATTACCCCA	60.146	GTTCGGAAACGTGGGTAGAA	59.971	120	44	163
Unigene015009	(AT)8	CGCACTAAAAACCCAACCTT	59.131	CTCTCTCAATCCGGCAACTC	59.95	265	2	266
Unigene015012	(CT)10	CTCGTTTCGCTTCTTCGCT	60.801	ACATATTCATTGTGGCCGGT	60.081	257	6	262
Unigene015012	(GCA)5	GTGAATGATGGCAACAGTGG	59.967	TGCTTGTCAGAATAGCGGTG	60.011	269	337	605
Unigene015015	(GCT)6	GTTCAAGTTGCTCAGTGCCA	60.032	GATGCCTCCTCGGTAGAACA	60.218	226	219	444
Unigene015015	(CAT)7	ACTTGGGTCACCGAACAAAC	59.867	CGCTTCTATCGTCTTCGTCC	59.978	275	1205	1479
Unigene015018	(TG)6	TTGTGAGCTGGAGGAACAGA	59.545	GGCGACGAAATCATCCTATC	59.491	264	1668	1931
Unigene015020	(TGA)8	AAATGCCAGCCTATTTGTGG	59.96	CATACAGCTCCCGAGGTCAT	60.096	278	1041	1318
Unigene015026	(TCC)5	TCAAGTACCAGCTCCCCAAC	60.111	GAGAGCATCGAGGAACCAAG	59.95	245	355	599
Unigene015035	(GA)6	CGCCAACTACTACGGCTAGG	59.92	AACTCCCCACTCCCTCATTC	60.314	133	586	718
Unigene015038	(AGA)5	GAAAACTGATACAAGTGACTTCAAAAA	59.254	TGGATGTTATCTGGCAAGCA	60.22	237	5	241
Unigene015044	(T)10aa(T)13	TGTTCCTTTTATGTTGGGGC	59.801	TCAAGCAACACATGGAGCAT	60.272	232	278	509
Unigene015049	(CGG)7	GTGCCAACCAGCTTCTTCTC	59.997	ACTGATTTCCTTCAATGGCG	60.074	125	191	315
Unigene015049	(CTT)5tttcttcaaagttttccttattctcaacaatggttgtttcaacttcaaccttctcttcctcttcttctttttcttgttcttgtgg(TTC)6tttctctattattgtttcaacatgaacagcaacagcttcttcttcttgttctttttgctgctgttgttgttcttcttg(TTC)6	CAAACTTTGTATCCTCTTTCTCTTC	57.022	AGGTTTTGGGGTTCTCCG	59.896	280	780	1059
Unigene015049	(GCG)5	CAGCTTCAAAAGAGCAGCCT	59.898	CGTACAACCACCACCTCCTC	60.422	280	1668	1947
Unigene015061	(CAAAC)5	GCATCACTTTTCAAACCAACAA	60.018	GCAGAAGTTCTTGCCAAAGG	59.993	140	114	253
Unigene015061	(AAT)6	ACATCCCTTGGCAATTTCAG	59.933	TTGGCCTTCAACTCCAAAAC	60.088	212	1066	1277
Unigene015064	(CTC)5	AAAGCATAAGCGCTTCGAGA	60.251	GAAAGACTCAATGCCTTCGG	59.813	254	17	270
Unigene015068	(CA)9	TCTGGGTCCCTCTCTTGTTG	60.229	CCATATCCTGGAGCGTGTCT	60.096	161	272	432
Unigene015072	(CAT)6	CAGCCCAAAAAGCTCTCAAA	60.493	CGGATCCCTCTTTGATTGAA	60.006	117	26	142
Unigene015080	(CTT)5	ACATCAGGGTGGGTGAGAAG	59.962	TCAAAAGTGGGTTCGGATTC	59.91	238	1206	1443
Unigene015090	(TC)6	GGTTGTTGTTCTCGCGTTTT	60.154	CTCGTTGAGATCAAGCACCA	59.984	185	1	185
Unigene015090	(GGA)5	TGGTGCTTGATCTCAACGAG	59.984	TGGAAAGAACATCCTCGTCA	59.215	242	166	407
Unigene015095	(GAC)5	TTCAACTTCAGTTGGGGGAC	59.943	AGGTTTCGCAAAGCCACTAA	59.883	251	144	394
Unigene015098	(GA)9	GAAGTGATCGCGAGAGAAGG	60.096	ATTCACCGGTTATGCTCCTG	59.955	225	12	236
Unigene015107	(CAT)6	CAAGAAAAGCTTGGTTCCCA	60.22	AGGGAGAGGAGTCGGAGAAG	59.945	206	9	214
Unigene015107	(GAG)5	TGGCAACCTTCACTCTCTCC	60.386	ATTCGGGTTGAACACTCGTC	59.973	240	249	488
Unigene015107	(AT)6	GTACGGATCTCGCTCCTCAG	59.973	ATCCCTCGAAATTTTTGGCT	59.909	251	521	771
Unigene015108	(CAT)6	CAAGAAAAGCTTGGTTCCCA	60.22	AGGGAGAGGAGTCGGAGAAG	59.945	206	9	214
Unigene015108	(GAG)5	TGGCAACCTTCACTCTCTCC	60.386	ATTCGGGTTGAACACTCGTC	59.973	240	249	488
Unigene015125	(GGC)6	ATTATCCACGCCGTGTTCTC	59.962	GAGGACGAGATCGTCAAAGG	59.803	225	112	336
Unigene015128	(T)23gttttttttg(T)14	CGAGGAGGAGGATGATGAAA	60.15	GAGAATCGCTTGAACCAGGA	60.34	272	766	1037
Unigene015131	(TG)6	GCAAGTGTATGGGCTCACAA	59.722	TTGCTTGTCTTCTCTGCTGC	59.47	278	693	970
Unigene015133	(ATC)5	GTGTTCTTGCCCACTTGGTT	60.012	AAGGCTTTGAAGAACCAGCA	59.993	263	319	581
Unigene015133	(TTG)7	ATTGTTCGGTGGTCCATTGT	60.096	GAATCAACCCACACACTCCA	59.367	253	417	669
Unigene015136	(GA)6	CCAGAACCAAACACCATTCC	60.21	GAAGTTTGAATCTGAGCGCC	59.962	183	613	795
Unigene015141	(CCT)5	CTGCAAAGCTTGCAAAATCA	60.133	CACGTAGCATGGTTGATTGC	60.142	259	341	599
Unigene015149	(GAT)5catggttgctttggggtgtatttggcttggaaggatgaggctgttgtttgggcatcagcttggaaaccttcatgaattaaa(GAT)7	GCATTGGATGATGTTAGGGC	60.304	CGACATTTCATACTAACTCAACCC	58.995	251	852	1102
Unigene015151	(GGA)5	CAGCTATGGGGGTGGAAGTA	59.948	CCCCATATCCTCCTTTGCTT	60.278	167	83	249
Unigene015152	(CT)7	AACAGAACCACGTCAAACCC	59.867	CGACATAGTTGTCGCTCTGC	59.621	248	1	248
Unigene015153	(TA)6tcgaaatataaatagatctaatatccccaaaattagttttttatatgaaacgagaagagaagaagaacatcttgtatttttccccctc(T)14	TGGCTGATCGATCCTCTTCT	59.91	CCAGCCATAAAACTCCAACC	59.429	256	481	736
Unigene015159	(GA)10	CACTGAGTCTGTGCCTGCTC	59.764	ACATGTTCCCAAGAGCCATC	59.934	274	497	770
Unigene015163	(CT)8	AACCCTAGCTCCATCCATCC	60.293	TCCTCTCCATCCATGGTTTC	59.862	201	27	227
Unigene015172	(CGC)5	CGCTTCCTCAAAGGTCTCAC	59.989	TTGATGAGAAATTCCCTCGG	60.006	212	1906	2117
Unigene015183	(AT)7	GGGATCACTCTTGAGGGACA	60.048	TGCAGCGATGGACAATAAGA	60.366	260	2022	2281
Unigene015191	(AGC)6	GGCTCCGATACCAAATCAGA	60.036	GGATTAGGGTTTTGCGATCA	59.901	244	189	432
Unigene015193	(TG)7	GGTGTGTATGGGAACCCAAG	60.088	CCTCCGATTTCACCCTACAA	59.926	280	1187	1466
Unigene015197	(GAA)5gatgaagaccaac(AAG)5(AGG)5	AAGATGCAAACCAAGGGATG	59.933	TTCCCAAGAAGCACAACCTC	60.232	189	937	1125
Unigene015203	(CT)7	TCCTCAACCTCAACCCAAAC	59.943	CTACCTGGCAGAGATCGGAG	59.966	232	241	472
Unigene015203	(GGA)5	TGGACCAGATCTATCCCCAG	59.879	GGGAGGAAACGGAGTAGAGG	60.067	255	668	922
Unigene015203	(ATA)6	GCCTGTTCCGGATAATTTCA	59.901	CAAAGAACACAGAATTTGGCA	58.808	232	1884	2115
Unigene015204	(A)11ca(AG)6	GCGCTAAGCCTGTTCTTGTT	59.66	GGGATTTCCGCTACTTCGTA	59.182	176	2006	2181
Unigene015205	(CCG)5	GTGTGGAGGAGAAGACTCGC	59.993	TCAAACCCTACGCTTTCCAC	60.11	265	319	583
Unigene015205	(GGT)6	AGAAGCGTTGAGATTGTGCC	60.406	CCTTCTCCTTCTCCTTCTCCC	60.68	193	663	855
Unigene015213	(AG)8	CTGGAATTACGTGGGTTTGG	60.22	GATTCTGCTCCTGCATCACA	59.95	193	1322	1514
Unigene015214	(TCT)5	CTCCAACCACAGTTCCCAAT	59.82	CTTAATGCAGCAGCAACCTG	59.632	274	485	758
Unigene015218	(TGG)7	AGGACGAAGGAGGAGACGTT	60.252	ACTCACTCTCCACCACCCAC	60.006	276	1059	1334
Unigene015218	(TA)9	TGGTGGAGAGTGAGTCGTTG	59.864	CCCATCCATCCATACACACA	60.048	202	1320	1521
Unigene015221	(ACC)5	AGGAGGACAAGGACTTGGGT	59.968	CACCATGGATGATGGTTTGA	60.177	161	283	443
Unigene015223	(AG)8	TTGTGTTGCTTTTTCGGTTG	59.746	TTTCCCTGGATCTGGTTGAG	60.042	238	80	317
Unigene015225	(CCG)5	CATCGCTATCCCTCAACCAT	59.917	GGACCTTCTTCTTCTCCGCT	59.957	262	53	314
Unigene015229	(AAG)5	CGTACATCTGGGCTTTGGTT	59.993	CACACAGTGTTTCCCAGTCG	60.194	253	749	1001
Unigene015230	(A)11ttgttttcgaaaaaacaaagagataaaag(A)11	CCAAGTCCCTCGTGACTCAT	60.112	CTGCAGAGACGAGAGCAATG	59.88	280	9	288
Unigene015231	(T)11cttttatctctttgttttttcgaaaacaa(T)11	CTGCAGAGACGAGAGCAATG	59.88	CCAAGTCCCTCGTGACTCAT	60.112	280	4266	4545
Unigene015235	(AT)6	AAACCGGGAGAGTTTGGC	60.05	CCACTCTCTCCACAGCCTTC	59.986	217	27	243
Unigene015239	(A)10ttattat(TTA)5(T)10	ATTCGGATTGAGATTTGCGA	60.553	CGCGCTCATAATCGTAGACA	59.999	262	140	401
Unigene015239	(A)11tgagacaacaggtagtatttctacag(T)12	TCCTCCAGAATTGGGCTATG	60.029	AAATTCTCATTAACAGTTGCTTTTTG	59.251	239	926	1164
Unigene015241	(CTT)8	CTTGGCTTCTGTGTCACCAA	59.873	GGTGAGGAGGTGGTTGAAGA	60.088	233	236	468
Unigene015248	(AT)6	AAGCCTTTAAGCTTTCTATTTGTTT	57.654	CCAATGTTGTTAAGAGCGCA	59.872	156	87	242
Unigene015249	(ACC)7	TCCATCACCTTTCCCATCTC	59.862	GCAAAGGCCATCTTCAATGT	60.081	250	1094	1343
Unigene015250	(GTTG)7	TGAGTTGGTGACAGGCTTTG	59.873	CCGGCAAAGGAGTGATAAAA	60.067	230	214	443
Unigene015257	(TC)10	CATAGCACTTGCCTCCAACA	59.864	AAACACCAACCTTCGGACTG	60.005	221	986	1206
Unigene015263	(CCG)7	GCTTTCGCTGTAAACGATCC	59.851	GAGGATCTTCATCGGAGACG	59.761	213	249	461
Unigene015268	(AG)6	CTCAACTGAGTGATGCGAGG	59.571	AAATAATCCGCACAGCCAAC	59.967	235	1020	1254
Unigene015268	(GAT)5	GGGATTCTCACTGCCACTGT	60.12	AACAACACCACCCTTTCCAG	59.861	205	1945	2149
Unigene015268	(AT)7	CTGGAAAGGGTGGTGTTGTT	59.861	TGCCATAATTTTGTTCCTGTTC	58.989	132	2130	2261
Unigene015276	(CGC)5	GTGCTTCTGATGCAATGGTG	60.272	TATTTTCTCGCTTCGCCAAT	59.816	250	1347	1596
Unigene015283	(CCT)5	ACCGCTCCACTCTGAACATC	60.269	GTTCTCTGAACGCACGCATA	60.019	266	1359	1624
Unigene015290	(TC)6	GCCGCTCCTAATTCTTCTCC	60.307	CTCTTGATGCCGAAGTCCTC	59.95	238	55	292
Unigene015296	(TTTA)5	CCGTAGCGAGTCTTAGTCCG	60.03	GCGAGCCAGTAATGGAGATG	60.765	265	732	996
Unigene015299	(TC)10	TTCTCTCTCGATCTCTCTCTCTTTC	59.072	CATAAAACCCACCGAAAACG	60.215	272	7	278
Unigene015301	(TTC)7	CTCTCGATCCCGTTTCTCAG	59.943	CCATTGCCAAGATCCAGTCT	60.073	160	109	268
Unigene015306	(TA)6	CAACTCCCCAAACACATTCC	60.21	TCCTGGAACATCGTTCCTTC	60.05	278	65	342
Unigene015308	(TTG)6	CCATGATGAGAGGTTTTGTTAGC	60.014	AAGGCCATTTCAAAAGCTCA	59.823	156	101	256
Unigene015312	(A)10g(A)12	GACAATCACAATCACAGTGGAGA	60.028	CATGGACGGTTGTGATTACG	59.84	252	68	319
Unigene015315	(AT)6	TCAGGAAATCTTTAATTACATGACCA	60.125	TTGGCTTCAAGAGGATCAGG	60.331	215	34	248
Unigene015323	(AT)6	CCGCCATCAAATCTAATAAACG	60.664	GGAGGAGATCAGGAAGGAGG	60.149	264	26	289
Unigene015325	(CAC)7	TCTCCCTCCATAAAAACCCC	60.124	TGTGGAGGTGGTAGTGGTGA	59.997	196	171	366
Unigene015327	(TC)10	GGTGGAAAACGAAAACGAAA	59.953	GGAAGGGGGATCAGTAGAGG	59.89	147	169	315
Unigene015327	(CAC)5	CCTCTACTGATCCCCCTTCC	59.89	ACGGAGGTTTGTGGTTCTTG	60.005	213	296	508
Unigene015328	(TC)10	CGACGCTTTCCTTCTTCAAC	59.993	GGAAGGGGGATCAGTAGAGG	59.89	278	123	400
Unigene015328	(CAC)5	CCTCTACTGATCCCCCTTCC	59.89	ACGGAGGTTTGTGGTTCTTG	60.005	213	381	593
Unigene015330	(CT)6	TAGACACTCCGAAGCTGGTG	59.034	CAGTTTGACGGCTACCCATT	59.993	126	10	135
Unigene015336	(TA)9	TGGGTGTTATTGGGTCCTGT	60.088	GCCCGAGTACCATAGTGTTGA	60.008	177	716	892
Unigene015337	(TCT)8	TGTACACCCTTCAATGGCAA	59.964	CAAGTGAGTTTGGCATGGTG	60.152	132	477	608
Unigene015344	(AT)7	TGTGTTTTTGGGGGAAAGAG	59.942	CAAGAACCGCTCCAGAACAT	60.255	187	227	413
Unigene015344	(AGC)5	CATTCTCTTCTCCGACGAGC	60.096	ATGAAGGCCCATGTCATCTC	59.893	173	931	1103
Unigene015353	(CGG)6	TGGAGTAATGGTGGGAGGAG	59.92	TAAAGCTCCACTTGACCGGA	60.766	267	686	952
Unigene015357	(ATG)5	AGTGATGGTTTCCTTCGTGG	59.966	GCCACAACAATGTCATCTTGA	59.562	137	1576	1712
Unigene015358	(T)10aatttggttcctcttttgagggaatcgatatgt(A)10	CCATCAATGCTCATCGTCAC	60.08	AATCTCCATTCCCAAAACCA	59.22	272	1069	1340
Unigene015369	(CCA)5	GAGGACCAGATGGTTCAGGA	60.048	ACGGAGCTGAGCTTTGATGT	60.02	234	1269	1502
Unigene015385	(TC)9	CAAACTTCAAACCTTCGCGT	60.284	TTCCACAGTGCAGAGACCAG	60.022	217	39	255
Unigene015390	(TG)8	TTTCACACAGAGAGGGAGGG	60.229	TCCACCCAAAAGATCAAACC	59.767	260	81	340
Unigene015390	(AGC)5	AGGTTCAAGCTTTGGGGTTT	59.976	GAAGCCGACAAAGAGTCTGG	59.989	210	402	611
Unigene015395	(CAC)6	GACTATGCCCTCTCTTCCCC	60.037	GATACCTATCGAGGGTGCGA	60.059	110	899	1008
Unigene015396	(AC)7(AT)10	TCACCAACAAAGCTTACCCC	59.971	TGCCATCCCCATCAATAAAT	59.979	194	1501	1694
Unigene015408	(AT)6	AGGTTACCGCATTGAGATGG	59.955	CGAACCAAACATAACCACCA	59.293	233	109	341
Unigene015414	(TGA)5	TGTTCACGCTATGGAAGCAG	60.011	TTCAGTTCTTGCCTGACACG	60.025	243	1036	1278
Unigene015414	(TC)6tatatatatacaggtgaataagtagtgtattttaagtctgaattgttagtttttggttttgtttttttgtttg(A)10	ATAGATAAGCCTGTCGGGCA	59.691	TTTTCAACCAACTTCCTCGC	60.227	258	1731	1988
Unigene015417	(GAG)7	AGCTACCATCGTCGGAGAGA	59.973	AGTCACAAACTGCCCTCCAC	60.159	228	612	839
Unigene015420	(AT)6	AATGGCCACTTGCTTCTTTG	60.249	CCAAAAGGCAATAAGCTCCC	60.92	116	18	133
Unigene015422	(ACC)6	AATCCTCTCCTTTCCCCTCA	60.008	TAGCAGCAGCGACATCTTTG	60.302	101	191	291
Unigene015423	(AT)7	AGATTGAAGCCACCAGCCTA	59.836	TTTTGGGAACAATACCTGCC	59.801	182	1385	1566
Unigene015425	(CCT)5	TGTGTGTATCTCTTCATCTTTCCC	59.526	AATGGAAGCAACAGAGGTGG	60.111	171	22	192
Unigene015430	(GA)7	GGCAAACAAAGAGGAGAAGC	59.056	CTCTGGCTGGTTTGGAGAAG	59.982	183	254	436
Unigene015436	(ATAG)5	CAAACCAAACTCTGGGCAAT	59.971	GAATAGGCATCAAGATCGGG	59.486	280	878	1157
Unigene015439	(TA)7	CAATGGCATGTTAGGACGTG	59.988	CCCGTAATGGAAGTTGTGCT	59.993	212	170	381
Unigene015443	(TC)8	GGGTTAGGGTTTTTCCTCCA	60.159	CTGAGCCTCAAGAACCTTGC	60.134	187	45	231
Unigene015443	(GTG)6	CAGTGAAATGCATGGTCAGG	60.112	AGCAGTCAGAACGTCCAGGT	59.907	221	315	535
Unigene015443	(TGG)7	ACCTGGACGTTCTGACTGCT	59.907	GTTCGGTCCACCATATCCAC	60.057	169	516	684
Unigene015444	(TC)8	GGGTTAGGGTTTTTCCTCCA	60.159	CTGAGCCTCAAGAACCTTGC	60.134	187	45	231
Unigene015444	(GTG)6	CAGTGAAATGCATGGTCAGG	60.112	AGCAGTCAGAACGTCCAGGT	59.907	221	315	535
Unigene015444	(TGG)5	AGATGATCGCTATGATGGGG	59.877	CCCTCGGTCCAACATCTCTA	60.065	221	699	919
Unigene015449	(ACT)7	CCTTGCACCAAAGATTCACA	59.691	TGTTCTGGATCCGTTCATCA	60.048	248	827	1074
Unigene015454	(CAC)6aaagagagaccacaaaatcatcacc(TCA)8	TCTTCCATTATCCCCAATGC	59.722	CATTCCTTGCTTCCATGGTT	59.933	163	168	330
Unigene015454	(CTC)6cacctctgaataattctaatac(TAA)7	ACCATTCAAAGAAGCCATGC	60.081	TCGGCTTGTGGATCAATGTA	60.073	228	812	1039
Unigene015465	(T)10cttttttc(T)14	GGGGTACTTGCGAGAACAGA	60.255	GCCCATGCCAGTACCATAAC	60.221	223	1773	1995
Unigene015468	(GAA)5	AAAGAGACCCTCTTCGCTCC	59.957	GATTGGTAGCGGTCCAGAAA	60.074	237	110	346
Unigene015473	(GAG)5	AAGACCCGAAGGAAAAGGAA	60.046	GGCTTCTTCAAAGGTTGCTG	59.993	109	370	478
Unigene015478	(CT)9	ACTCCGACCTCTCCTTCTCC	59.807	AGCTCTTGCCGCCATAGATA	59.967	136	199	334
Unigene015491	(CAA)5catcaaatggatcaagaactcaaagaac(AAG)5	TGCAAACCTTCACCTTCCTT	59.711	GTGAAGAAGAGTTGCCGGAG	59.989	186	878	1063
Unigene015491	(T)10aaatattgggtctttctctctgtgtttcttctctttctttttctttctgttaataaaaaggaggggga(T)10	GGAGAGCAAGTGGAGGAATG	59.803	TTGCCTAAAAATTCCCAGGAT	59.795	273	1847	2119
Unigene015492	(GA)9	TCCCAGAGTGGGAAGAAGAA	59.773	GCTTTATAACCGCTTGCTGC	60.013	158	98	255
Unigene015505	(TCT)7	AAAGCCCTAGAGATCTCGCC	59.947	ACATCATGACGATGACGAGC	59.669	217	87	303
Unigene015509	(ACA)6	GGCAAAGTCAAATGGAGCAT	60.081	GCTGGTAAACTTTTGCTGCC	59.889	207	78	284
Unigene015518	(CT)6ttctttctgcttattttagtcttcta(TC)6	AACCAGAAAGCAACCACACC	60.012	TCCACAAAATCCCAAGAAGG	59.903	240	31	270
Unigene015519	(GA)6	AAATCAAGGGGAAATGGAGG	60.124	ATCTTTCCGGCCATCTTCTT	60.039	210	251	460
Unigene015528	(CAG)5	TTCTATTCCAAAAATGGGCG	59.901	TGGAGAGGATTTTAATGGCG	60.031	215	235	449
Unigene015528	(AT)6acaa(AG)7	GGATGATAGCGGTGATCGAG	60.591	CCATCTCTCAAAAATACCAACC	57.608	261	1585	1845
Unigene015535	(CAC)7cgctccccttcctcttcatcaccctc(CCA)5	GAAGCCATCACTTCTCTCCC	58.818	GTATACGGCGTTGCATTGTG	60.021	249	3	251
Unigene015537	(T)10ggccactgcccctcgttgccgctttaaccccccttccctcgacctcgactgtgagagaaagccacaaag(A)11	TCTATTTGTCGGCCTTGCTT	59.845	TAGTGGAGCGCTTCTTCGTT	60.154	279	35	313
Unigene015538	(AT)9	ATTCTTGTGCCGATGAGCTT	59.843	GCCATTTGATTTAACTGGTGA	57.62	202	1282	1483
Unigene015539	(TGA)6	AAAAGCAGTTGGTCAGCCAT	59.74	AGCTTTTCCAGCCAAGATGA	59.955	201	73	273
Unigene015540	(AG)8	CTTGTCTCATGGCGGAGAAC	60.801	TTTACAATGATCCATCGCCA	59.891	207	6	212
Unigene015540	(GAT)5gaagatgatgatgattgtgaggatgaagatgac(GAT)5	AGACGTTGCTATGGCTCGAT	59.866	CAACGACTCAGGAACGAGTG	59.461	247	986	1232
Unigene015548	(ATG)13	CGATGGTATGCATGATTTGC	59.921	CATCACTATCGAAGGCAGCA	59.972	185	334	518
Unigene015555	(AAT)5	ACTCGACATCCTCCTCAACG	60.261	ATTTCAAACATTTGCCTGCC	59.945	236	1703	1938
Unigene015563	(GGA)5	TAGTGGTTTAGCCCTTCCCC	60.312	AGGATCTGAGAATACGGCGA	59.797	233	162	394
Unigene015563	(GAG)6	GGGAAGGAAGGAAGAGGAGA	59.749	CTCCTTCTCAAACCCATCCA	60.042	134	904	1037
Unigene015570	(GAA)6	ATTTGACGCCACCATTCTTC	59.939	TCCACCCTGCTGCTCTTTAT	59.836	176	2209	2384
Unigene015573	(CTT)8	CACATGTTCTGGGTGGTGAC	59.846	ACAAAGGATGAGAAATGGCG	60.074	250	274	523
Unigene015573	(AT)6	CGCCATTTCTCATCCTTTGT	60.074	TCCCCAAACAAACAATCCAT	60.029	198	504	701
Unigene015584	(AGG)5	GAAGGAGTAGGAGCAGGAGGA	59.965	CATTGGGTGAGCCTTGAGAT	60.073	267	1714	1980
Unigene015590	(CTT)5	CAACGCTTTGAGCTTTTTGA	59.226	CATGACTGCCTGGTCTTGAA	59.831	253	184	436
Unigene015601	(TA)6	CCTTTTCTATGGGAATGGCA	59.894	TGCATGCTTTGACGCATATT	60.245	220	55	274
Unigene015603	(GAA)5	TTCTGAGCAACCAATGCAAG	59.988	TCATAGTGTCGCAAGGATTCA	59.287	119	1216	1334
Unigene015604	(A)10gagaaaaaagaagaaagaaaaaagaagcgccactaatggaattttattattcttttgatttttgacagtgctctagtgattatttcccc(T)10	GGGTTTGGGTTTGATATCCTG	60.417	TTTTTGCTCTCCCAATCAATG	60.06	253	312	564
Unigene015605	(TAT)5	GGCACTTCCTTCCCTTCACT	60.628	CCAATCCCAATTCCAATCAC	59.991	162	1	162
Unigene015611	(CCT)6	GAGAGCGTTGTCGTTGTTGA	60.032	AGAGGGAGGAGAAGACGGAG	59.945	267	402	668
Unigene015613	(ATG)6	CTCCGGTGGAAAGAGAACTG	59.837	AGGAACACTACCATGCCCTG	59.989	268	986	1253
Unigene015623	(GT)7	GTGCATGTTGATTCTGTGGG	59.967	TTTGGAGAAGAAACAGATGCTC	58.579	234	128	361
Unigene015623	(CCT)6	CGTCCTTGCCTTTACTACGC	59.904	AACGATCGATGGAGATGGAG	60.034	226	930	1155
Unigene015634	(CTC)6	GCTCTCGCCTTACCCTCTTT	59.983	CGAGGAAGCATTGAGGAGAG	60.088	220	610	829
Unigene015635	(C)10aaatccttcccattcta(C)11	ACCAAACCTCAAACCCTTCC	60.204	GAGAGGGAGGGGACCATCT	60.418	223	41	263
Unigene015637	(ATA)6atggaagcattaactctaaaggaaagagttgtgctaccggaggagaagcaagcggct(GCG)6	TGGCATCTCAATCCTCTTCC	60.158	GCCAACCTAGCGATTGTCTC	59.843	235	734	968
Unigene015642	(TTTC)5	CTAAGGTTGGTGGTTGTGGG	60.26	CGATGTACATTCATCCCAATTC	59.162	159	2020	2178
Unigene015647	(AAG)5	CCAATCCACGCAATCTCATT	60.864	GCTTCACCTCCCTTCTCCTC	60.336	129	13	141
Unigene015647	(TGT)5	TGATTCTTGGAAGGGAATGG	59.864	CGCGATAATCACAAATGCAC	60.103	139	1271	1409
Unigene015649	(ATG)5	ACGAGCTCTTGGTGAGGAAA	59.989	AATTCTTCGGCCATGACAAG	60.074	102	277	378
Unigene015651	(GAA)7	AGGGATCCAGATGGAGAGGT	59.889	CATCACCGTCATCCACAATC	59.769	211	3098	3308
Unigene015651	(AAG)5	AGCTACTTGCTGAGCTTGGG	59.78	CCTCCTTCTCTTCCTTGGCT	59.95	237	3420	3656
Unigene015651	(AGG)5	GAGCTGGCTGAGGATGATTC	59.917	GCAGCTTCACAACAAGGTCA	60.032	184	4112	4295
Unigene015652	(CTC)5	ACCCCAAAATGAGGGTTTTC	60.032	TGACGATGATCAATGGGAGA	60.006	172	35	206
Unigene015657	(AT)6	CCCACAGATCGGAAGATCA	59.569	TGCAAGATGAGGTTTTGCTG	59.988	206	1	206
Unigene015676	(TATG)5(TG)7*	GAGAGAGCCATCAATCCAGC	59.917	CTTGCCAGTTCTGTGCTTACA	59.133	152	1565	1716
Unigene015680	(AAG)5	GCGTCGGAGGTTATGAGAAG	59.836	ATGGAGAGCAGCAAGTCGAT	59.981	169	776	944
Unigene015682	(GA)6	ACTCGTCACTCGGTGAGCTT	60.057	AGGAATGTCAGGCACTGTCC	60.12	169	20	188
Unigene015684	(AG)6	GGACTCTGTTCGTTTCCACA	58.697	AGTTCACTCCTCAGCGCATT	60.02	141	5	145
Unigene015684	(AGA)5	TAGTCAGGCAATCGAAAGCA	59.566	GACAGTCCCAATCCCTTCAA	59.903	178	1187	1364
Unigene015687	(TC)7	AAGTTGCCTGCAAAGCCTTA	60.018	AGACGCCATGAAGAAGTTGG	60.255	162	197	358
Unigene015687	(CAG)5	AACTTCTTCATGGCGTCTGG	60.255	ACACACTGCGACATGTGGTT	60.08	232	341	572
Unigene015691	(T)13acggtgttttgatcggagtattgtgcaacgattgatctttttttttctttttagggattgatc(T)10caa(T)10	TGCTTCTTTTATAAGGTTTCATGC	58.921	ATCAAATCCCCATCTGACCA	60.135	209	1	209
Unigene015712	(GA)8	ACTTCACCACCATCGTCTCC	59.969	CCACAATGAAAACAAAAGCTC	57.411	211	883	1093
Unigene015721	(GGA)5agat(GAG)5	CTCGAGAGGTTGGAGTGGAG	59.978	ACTTCTCCTTGCCCCTCAGT	60.252	274	44	317
Unigene015723	(CAG)7	CTCACATCGACACCAACCAC	60.005	TGCTGAGTTTCAGGGCTTTT	59.993	114	1712	1825
Unigene015723	(AAG)6	TCAACCTCGGAGTAGATGGG	60.065	TTTGGTTTTGCTTTCCTGCT	59.861	239	2472	2710
Unigene015727	(GAA)6	ATTCTGGAGATCCGGGTGAT	60.682	CCAGTTGGAAAATGCAACCT	59.971	145	15	159
Unigene015727	(TA)6	GGAGCAAACAAGCAAAATCC	59.691	TACCTACCTGCAGTGGGGAC	59.989	215	1155	1369
Unigene015737	(GTG)7	CGGTGGAAGATTTGGAGGTA	59.926	CAAAACGCAGACCACAGCTA	60.05	245	2025	2269
Unigene015745	(CAG)5	CAGGGCCAAAACCCTAATTT	60.177	TGTATCCGGTGGTGGAATTT	60.051	264	290	553
Unigene015748	(AAT)5	AAGCTTTGAATTCTCCTCCATT	58.408	TTCCCATTCTCATGCACAAA	60.049	130	30	159
Unigene015756	(GAG)5	AGAGGAGGCGTAGGGAAGAG	59.972	TCTCATGCTCCATCTGCATC	59.907	126	725	850
Unigene015765	(AAG)7	GAATGAGAGCAGTTGGCACA	59.992	CACACACTCGTATGGCCTTG	60.175	242	55	296
Unigene015767	(TA)6	TCAACAAGCTACGCCACAAG	60.05	CCGAACAAGTGCGTGTCTAA	59.904	201	1404	1604
Unigene015769	(CT)7	GCGACTTCCAAGCATCAATC	60.754	GATCTCCTCCTCTCCAACCC	60.012	218	50	267
Unigene015770	(T)10atttttcctcggcgctgattggtgggtgggtccgagactcagagcccagaatttttttc(T)10	ATTGAGAGAACCGATGGCAC	60.081	CTCCGATTCGTTAGGGATGA	60.029	280	494	773
Unigene015772	(TGA)5	GAAACAGCCTTGGAGGAAGA	59.405	AATCAAGCAGGGCAAACAGT	59.74	258	2290	2547
Unigene015783	(CTC)6	CCCTCCACCTCTCCTCTCTT	59.801	CGCTGCCAACGTTGTTACTA	59.934	204	345	548
Unigene015792	(TAA)5	TGAAAAGAAGCAGCAGCTCA	60.011	CTTCCCTCTCTGGCTGAATG	59.943	239	2609	2847
Unigene015793	(TG)7	TGGCAAAAAGTTGGTTGTGA	60.127	GTACACGCCATGCCTTTCTT	60.14	151	1108	1258
Unigene015798	(AT)9	TGATAGGGCTGTGCATGAAA	60.22	ATGCCATCACAACAGTGCAT	59.999	160	1717	1876
Unigene015808	(TC)6	AATCATTCCATTCGGTTTGC	59.768	TGACAAAGGCCAAGTCTGTG	59.873	212	45	256
Unigene015822	(TCT)7	TTTTCTTCCAACCTTTCCCA	59.518	ACAGCAACAGCAACAACAGC	60.104	101	129	229
Unigene015822	(CAC)5	CCCCTACGGCTACTACCACA	60.008	AGGAGGAGGAGCTGTTGGAT	60.216	213	793	1005
Unigene015822	(TGG)7	GCTTCTCATCCAACAGCTCC	59.957	GCCTCTCCATCACTTGCTTC	59.957	180	979	1158
Unigene015822	(CAC)7	TGCTGCTGTTACTCCACCAC	59.905	CAGCTGGATCAAAGCATGAA	59.948	271	1385	1655
Unigene015822	(CAC)5	AGAAAGGCCTCTTGCAATCA	59.955	CATTGCCACCACTAGTCCCT	59.989	215	1958	2172
Unigene015822	(GGT)6aatggtggggattccggtaatggtacatcaactaaaa(CGG)7	CAAGATCCAGTTCCAGAGGC	59.803	TGAGTTGAGTTTCACCGGTCT	59.754	226	2357	2582
Unigene015822	(TCA)5	GACCGGTGAAACTCAACTCAA	60.141	GCCGGAGAGGATTTCCTTAT	59.515	265	2563	2827
Unigene015822	(AC)9	GGCAGGAATAAGCTCAAGCA	60.49	AATCCTCGCACCAAACATTC	59.939	268	2861	3128
Unigene015822	(GAA)5	ATGGGTGGAAGAATCAATGG	59.605	GAATCCTCGCACCAAACATT	59.939	171	2959	3129
Unigene015836	(AGG)6	TAGGTTTCCAGCATCCAAGC	60.214	AATGTGCAGCCTTAACACCC	60	208	978	1185
Unigene015837	(AGA)6	CTTAACCTGATCGCCGTTGT	60.132	CCTGAAAGCCAAAAAGAAGC	59.087	200	1774	1973
Unigene015849	(TCT)5	CCATCCTTCACCCATACCAT	59.483	AAACCCCCTTCCATGACTCT	59.795	279	30	308
Unigene015851	(TA)6	TTACTTCCTTGTTGTCGCCC	60.11	AGTGACCATCCTTCCCACTG	59.962	248	1769	2016
Unigene015854	(AGC)6	GAGCACTCATCGCATTCTCA	60.104	GTGCCAAGACACGAACACAG	60.357	155	4	158
Unigene015856	(CT)6ttctttgaagcgtgcttcaaggcaccatcgttgggtcgccgccctcgttt(TC)6ttctccgcagtccacagacattctctgctttctctcctccatcgatcctcacgccctcccccactttctctttcttgctttttctagt(GA)8	CACTTCTCTCCTTCCCCTCC	60.186	GCAACGCTTTCAGTGTGAGA	60.183	257	27	283
Unigene015858	(GA)6	GAGAGAAAGAGCACAAAGCTCA	59.008	ACAACACCGAGGAGAACACC	60.009	137	13	149
Unigene015859	(GGA)6	GAGAGGGTCCACGTGAAAGA	60.238	CCTCCACGTCTCCTTCCATA	60.065	263	1167	1429
Unigene015861	(AT)8	TCACATATCCCTTATACTGACTCATCA	60.158	GGTGGTTGGTGCTTTTGTTT	59.875	136	6	141
Unigene015861	(TGC)6	GAGCAAAGGGATGGAAATCA	60.014	GGGGTCTCCTCTATCGCTTC	60.176	256	1848	2103
Unigene015861	(AG)6	CATTGGAGACGAGCACAAGA	59.984	CGTTCCCACTGTTTCCTTTT	59.073	131	2151	2281
Unigene015874	(TA)8	TGAAGAGGTGCAAAATGCAG	59.988	GGTCTCTCAACAATCAAAACCC	59.848	278	2620	2897
Unigene015875	(TA)8	TGAAGAGGTGCAAAATGCAG	59.988	GGTCTCTCAACAATCAAAACCC	59.848	278	2746	3023
Unigene015888	(TTTA)5	TTTTGTTGTTGGTGGTGGTG	60.292	AAAACCGCGAGAATACAACG	60.131	194	923	1116
Unigene015890	(GCG)7	CATCATGGAACCACCCTACC	60.05	ATCAATACCTCCAGGACCCC	60.015	246	339	584
Unigene015891	(GCC)7	ATCAATACCTCCAGGACCCC	60.015	CGAGACTTAACAAGCCAGCC	60.015	211	1369	1579
Unigene015893	(TG)7	CTTTGCCAACGTCTCACAGA	60.025	GCCTTGCATTTCTCCTCTCA	60.483	195	1114	1308
Unigene015901	(GAA)5	GAGCTCTTTGCATAGCGGAG	60.257	TGCATAACCCACTCCACAAA	59.964	242	1354	1595
Unigene015907	(GAT)5	GTCAGGATCCATGGTAACGG	60.195	GAACAGGCAGGACTTGAAGC	59.997	223	1557	1779
Unigene015907	(AC)12	GCTTCAAGTCCTGCCTGTTC	59.997	TAAGTGTGTGGGTGTCCTGC	59.597	107	1760	1866
Unigene015916	(CAG)5	TGGAGCTCAGCACAAGACTG	60.333	CATCATGGAACAAACCACCA	60.216	132	861	992
Unigene015927	(TC)6	GGCTCTACCTTAGCCGCTTT	60.007	CCCTAGGTTTTCGAAGGAGG	60.061	160	8	167
Unigene015945	(GA)6	AAGAGATGGAGTCGGCAATG	60.218	AGACGCTTAGGTTTTTCCCG	60.603	186	43	228
Unigene015950	(TCT)5	TGCCTTCGACTAAAACCACC	60.11	GTTCCTGGTGGCATTGAACT	59.973	167	253	419
Unigene015952	(TA)6	ATCCTGTCCGTCCATTCGT	60.342	AGTTGATTGGGGAGCATGAG	60.073	156	11	166
Unigene015953	(AG)9	TCACTACAATTCCCATTTGCC	59.815	AGAGAATTGCGTGGAAGGAA	59.813	178	28	205
Unigene015954	(TA)7	GGGATATGATGCGTTTGGTT	59.651	CCAAACTGCTATTCCCCAAA	59.931	210	115	324
Unigene015960	(TTC)6	ACAACTCGCACTCTCACACG	60.096	ACACAACAACCACCGCTACA	60.072	255	44	298
Unigene015960	(CAG)6	CAAGCAATAAGCAGCAGCAC	59.782	TATTGCATCGATTTCCCCAT	60.117	125	2395	2519
Unigene015967	(TA)6	TGGCCACCAATTTCTTTCTC	60.051	CCAAGCATTGGAGGAACCTA	60.066	219	606	824
Unigene015986	(TA)6	CCCAATAAAAAGAAACAAGAAAAA	57.971	CCACGCATGGTCATAACAAC	59.847	226	1	226
Unigene015986	(GAG)6	GGAGGGTCAAGTGATGAGGA	60.048	TGATCAAAGGAACATGCCAA	60.049	122	730	851
Unigene015986	(CT)8	GCACTGGAAGGGAACATCAT	59.934	GCTACAATTCCCATTTGCCA	60.837	146	885	1030
Unigene015987	(GCA)5	ACAGGCCTAGATCAGCTTCG	59.598	TGCATAGGGGAACCAACATT	60.192	269	1104	1372
Unigene015991	(TTTTA)5	TCCGGAGAAGTTCTGGTGTC	60.238	TATTGCGCGGCAAGTAACA	61.325	271	1649	1919
Unigene015996	(CTC)5	ATTCTCACCCACCCAATCAA	60.173	TGCTGTACTTGTAGCCGCTG	60.217	196	7	202
Unigene016001	(CTC)7	TGGACACCTGTCCCTTCTTC	60.088	TATCGGAAGTGGAAACCGAG	60.066	226	12	237
Unigene016003	(CTT)8	GCTCCTTTTCTGGAGGCTCT	60.096	CAAGAATACCAGCACCAGCA	59.864	231	0	230
Unigene016010	(GCC)6	ACCATGATGTACCAGCAGCA	60.144	GCATCGATGAACCACACAAC	59.975	211	1503	1713
Unigene016016	(GTG)7	GAGTGTTGTGGGTGCTGTTG	60.203	GTCCTCGTCTCCACCATCAT	59.928	156	1782	1937
Unigene016018	(TA)7	ACATCCAGCAATTGGTCCTC	59.934	GTCTTGCTGAGCCTTCATCC	59.957	277	123	399
Unigene016020	(AT)6	AAGAGTTTCTTTCGACGCCA	59.993	GATCACCAACTGGAAGGGAA	59.903	224	198	421
Unigene016020	(CTG)6	CGTCAAAAACACTGCCTTGA	59.881	GCCTGTGGGTGTTTAGGAGA	60.111	268	299	566
Unigene016022	(AT)8	GGAGTGGAAAGACGGTTTCA	60.088	ACTCCTACCTCCCACGTTCA	59.574	260	428	687
Unigene016034	(GAG)5	TGGAAGAAGGGGTGAGAATG	60.042	CAATCACATCATCCACTGGG	59.762	264	1326	1589
Unigene016034	(T)16ccc(T)15	TTGTGCAAGCTGCCATAGAG	60.157	TATCAGAAAGCCATGCCACA	60.22	279	2573	2851
Unigene016037	(TCA)5	GGCGCAATCAGAGTCTCTTC	60.104	AGGCTATTCGCCAGCTTACA	60.003	241	2760	3000
Unigene016038	(CCG)5	GTGCGTGTATCCCCAGTTCT	59.997	GGTCTTGGTTTTGGTGGTGA	60.791	177	1027	1203
Unigene016041	(TC)7	TGCTGCAGTCCTTGATTCAG	60.136	TCTCTCTTCTCCGTTTCCGA	60.065	139	404	542
Unigene016042	(AC)7	TGACAATTCCCTTCCAGAGG	60.042	TGAGGGTTTCTCCTTTCCAA	59.641	134	494	627
Unigene016056	(CAT)5	GCAGAGTTAAGCCTTGACCG	60.015	AATGAAGCAAAGCCTGGAGA	59.955	279	220	498
Unigene016056	(AGA)6	TAAGCCCATCGAAACTCCAC	60.074	CGATTGCCTTCCCATCAC	60.006	185	1362	1546
Unigene016057	(CTG)6	TCACTTCTCTCCGCCTCATT	59.95	CGCAGCCTTCTTATCATCCT	59.434	262	218	479
Unigene016057	(AAG)5	GCTGTTGCAGCACTTGAGAA	60.333	CCTCCTTCTCTTCCTTGGCT	59.95	202	312	513
Unigene016057	(AGG)5	GAGCTGGCTGAGGATGATTC	59.917	GCAGCTTCACAACAAGGTCA	60.032	184	969	1152
Unigene016069	(CAA)5	TGGAGCTCTGGCTCTTCATT	60.096	GTTCGATGTTGGCTACGGTT	60	192	140	331
Unigene016073	(T)10c(T)11ccc(T)15	TCTCAATCAATTGCCTTTCG	58.843	AGAACCCCGAGGACTGAAAT	59.935	249	12	260
Unigene016074	(TC)8	TCCTTCTCCTTCTCCTTCTCC	59.008	GGTCAAGCTGATAAGGCTGC	59.985	200	1	200
Unigene016075	(TGA)5	AAGCGAAGGAAAATGCTCAA	59.96	AATAAACGGGACCCCCATAG	59.903	182	824	1005
Unigene016076	(TGA)5	AAGCGAAGGAAAATGCTCAA	59.96	AATAAACGGGACCCCCATAG	59.903	179	918	1096
Unigene016077	(TGA)5	GGAAGTGGTGGAGAAGGTGA	60.088	AATAAACGGGACCCCCATAG	59.903	140	1945	2084
Unigene016081	(GAA)5	GAAAACCATCTCTTACGCCG	59.708	AGGTTCTCCCCTTGCTCTTC	59.817	247	82	328
Unigene016083	(GGA)5	ACCCATTTTCGAGGCTACAA	59.569	CCTGTTTCCATTTGGATGCT	59.933	266	1929	2194
Unigene016085	(TGA)5	AGACCCTCTGCCTGATGCTA	59.973	TTGCATTTGGGTTTTCAACA	59.946	128	1173	1300
Unigene016090	(CCT)6cttcctcatcgctatccaccgcggcttcaagctcaaagaactctgaacccgacctcctactctccttccgacccttccgag(CAC)10	GTAAGTCAGCCCCTCTGTCG	59.867	GCTGCCAACGTTTCTTCTTC	60	190	2934	3123
Unigene016090	(TGT)6	ACACTTGACCTTGGCTTTGG	60.149	TGGCTGAAGAGAGTGCAAGA	59.855	279	4092	4370
Unigene016104	(AGA)5	AGAAGTTCAGGATGAGGCCA	59.803	CCTTCTGCAACTATCTCGCC	59.978	204	2928	3131
Unigene016112	(ACC)6	TCAGAATTGGCAGCAGAATG	59.948	CAGGACCTGAAGAGCTGGAC	59.986	206	558	763
Unigene016113	(TGT)6	TGTGTGTTAATTCTCGGGCA	60.111	TTTCCATGATTTACATCCATATTATC	57.477	217	3321	3537
Unigene016116	(TG)8	GCTGAAGGCAGTGAAAAAGG	59.993	CGGTGGGTAATAATCATGCC	60.038	251	940	1190
Unigene016117	(TG)8	GCTGAAGGCAGTGAAAAAGG	59.993	CGGTGGGTAATAATCATGCC	60.038	251	905	1155
Unigene016122	(CTC)5	CAAGAGGAAAAACACCAAGC	57.455	GAAGAGGAGGAGGAGTTGCAT	59.832	280	202	481
Unigene016122	(AAG)6	ACTTCTCCTCCACACTCCCA	59.682	TGTGATCTCCCATAGCACCA	60.072	114	500	613
Unigene016131	(TA)6	TCACTTGGTCACACTCTTCCA	59.294	TTCACCAGAGTCTCATCACCA	59.246	146	3858	4003
Unigene016140	(TGA)5	AGGAAAATCTCACCATCCCC	60.133	TGCTGGAGAATCCTGTGTGA	60.402	278	226	503
Unigene016141	(CAT)6	TGAGCAATTGCAGAAACCTG	59.988	AGGTGCTGAAGACGAGGAAA	59.989	262	1652	1913
Unigene016144	(AT)7	CCTGTTGGTAATAGCTCATTTGAA	59.577	TCACGGCATTGCTACTTGTC	59.871	188	2	189
Unigene016160	(A)16cctacatatttagcagaaattaacatgagatcagataataattagg(A)12	CAATCCCAATCCCAAGAGAA	59.864	CCTCCATCCACACAACATCA	60.378	272	8	279
Unigene016161	(CAA)5	AAGCCCATTCATTGAACCAC	59.797	GCGAGGATGATGAGGATGAT	60.002	265	118	382
Unigene016162	(AT)6	TGAGGAATTTCTTCTTTCTGATTG	58.929	CCGGATTCTCAAGCTTGTTC	59.813	213	33	245
Unigene016163	(AC)7aa(AC)9	CACCTGCTGGCTGTAGTGAA	60.049	ATGGGCTGGAGAACTGATTG	60.073	179	1565	1743
Unigene016164	(CCG)5	GTGCGTGTATCCCCAGTTCT	59.997	GGTCTTGGTTTTGGTGGTGA	60.791	177	1357	1533
Unigene016165	(TGG)6	TCCACTGTCTCGTGTAAGCG	60.049	CAGTCAGGATCATCCCAGGT	59.92	215	3757	3971
Unigene016169	(CCT)7	CATCTCCCTCTTCCCTCTCC	60.149	CTTCTGCTCCTGCTTCTGCT	60.035	181	240	420
Unigene016175	(CA)8	CAGTGTGTGGGTGAAGTGGT	59.463	ATCAACTCTGGTGGTCGGAG	60.112	124	158	281
Unigene016178	(A)12ttaagggag(A)10	CCATCAAACAGATTCAAACGC	60.496	GGTTTGTTGCCGAGATTTGT	59.978	157	4	160
Unigene016178	(CCT)6	GCAGAGAGGACACAACCCTC	59.841	TCGTTGATGAGGTTGTTGGA	60.088	177	112	288
Unigene016179	(GAG)6	GGAAGAGACGTCAGAGTCCG	59.986	CTCTTGGCCCTGCTTCAA	60.064	241	217	457
Unigene016190	(AT)12	GCGCGTGCAGTAGTGTGTAT	59.965	ACCATTCTCCCCCTCCTAGA	59.89	201	941	1141
Unigene016193	(CTC)5	GGGTAGAAGTGGGGATTGGT	60.052	AAGATCCGAATGCCAATGAG	60.036	138	607	744
Unigene016194	(TCC)6	GGCTCTGCAATGTACCCAAT	59.962	AGCTAGGGCTAGGGTTTTCG	59.871	176	105	280
Unigene016194	(AGA)5	CAAATGCCCTCAATGGTTCT	59.933	CATCGCCGCAGTTTTCTTAT	60.23	223	1002	1224
Unigene016212	(AGAA)5aggtggagaatttggagcagaagtagcagctcaggaagtggaccatgaaagagagagtgtgtgt(GA)7	CCAGATCCCTGGATGTATGC	60.303	GCTTCTCACCTGCAACTCCT	59.604	243	966	1208
Unigene016217	(A)10ggtcgcctttttctcatcctctgattgc(T)10	GGCTGAAGACCGTCATTGAT	60.081	AAGAAACTCCCAGCATTTTGAA	60.109	252	659	910
Unigene016222	(TA)9	TGGGTGTTATTGGGTCCTGT	60.088	GCCCGAGTACCATAGTGTTGA	60.008	177	815	991
Unigene016223	(TA)6	GGCTGAAGTGGTTGCAAAGT	60.299	CAAGCCAAGACACCATGCTA	59.864	198	1086	1283
Unigene016224	(CA)9	ATTCGCACTCACCTCTGCTT	60.02	ACCGACGAGCCGATACATAC	59.985	259	197	455
Unigene016227	(TTG)7	TTGTTCATCATCACTGGGGA	59.893	ATTTGGTGCCTGGTTTCAAG	59.971	200	613	812
Unigene016227	(GAA)5gagtcttgaagcaaaaacaccaaattgaacactagaatcaaatcaggaaccaaccactagtgccctcccattgaaaggaatccaagaaaataaaaat(GAA)5	AAACCAAATGCGGATGAAAC	59.807	CAATTTGGTGTTTTTGCTTCAA	60.014	268	771	1038
Unigene016237	(TG)6	CTACTCTTCTCCGACACCGC	60.012	CCCTGCTTTTGCTAGTCCTG	60.008	205	124	328
Unigene016237	(CT)7	CGGAGGACGTACTGGAGAAG	59.861	ATGGATGAATCCTGAAGCGA	60.57	143	708	850
Unigene016242	(CCA)5	ACAAAAACCAGAGCCACCAC	60.012	GTGAGGTCACCTGAGGCATT	60.12	138	1158	1295
Unigene016244	(TA)11	CAGCTATTGGCATCAAGCAA	59.976	CAAGGGATGCAACTCTCCAT	60.073	166	675	840
Unigene016257	(TC)6	CTTTTCTCCATCACCGGGTA	59.926	GCTTGGCTTGAGAAGTAGGC	59.222	178	62	239
Unigene016257	(A)21tta(T)20aagatggatgtggagaggagggtggtggtgatggtagtgtgatggcggtgcgtgatgacagtctgt(A)11	GCCTACTTCTCAAGCCAAGC	59.222	ATCCTCTCGCAAGTCATCGT	59.834	240	220	459
Unigene016288	(TCA)7	TGGATGAGAAGCACGCATAG	59.972	GAAGCTTATGGGCCATCTGA	60.177	219	828	1046
Unigene016295	(AGA)6	GCGTCCTTGGAGTGTGGTAT	59.997	TTCTCTTCCTTTCCAGCATCA	59.94	217	647	863
Unigene016297	(AG)6	TCAGCAGGAGCTCAGAGACA	60.005	TCTCCACACTGCTTTGCATC	59.992	234	314	547
Unigene016298	(AC)8	GTACACCCTGCTTCATCCGT	59.997	CACAAAGACACACACACAAACAA	59.611	109	140	248
Unigene016324	(T)10ataaattaagatc(T)12	CGCTTTTCATTAGGAGCGAC	59.982	GCCATGCGTATCCTCTGTTT	60.103	135	85	219
Unigene016332	(TA)10	AAGGCACTCTTTGGTCATGG	60.111	GGCTGTGGAGCAAATACAACT	59.256	261	61	321
Unigene016347	(GAG)6	ATCCCATAATGCACTGCACA	59.955	GGTGTCATGGTCCTCCTCAT	59.774	193	722	914
Unigene016350	(ATT)9	GATTTGATTTCGCGTCAGGT	60.081	GGATCTCATTGACCCACACA	59.318	270	100	369
Unigene016359	(TA)6ttgcta(TC)8	CATGCTCCTTTGCTGGTACA	59.864	CAACCATTGGAATTGGAACC	60.029	213	114	326
Unigene016373	(T)11aataaatagctttagagctctttttataaaaataat(A)11	GAAAGACAGCCTGAAGGTGC	59.997	TGGCGGTGTCTTGCTTAAAT	60.637	192	125	316
Unigene016398	(CAT)6	CATGTGCGATCCATTCAATC	59.89	TGGTGATGACAGAGTGGGAG	59.659	150	126	275
Unigene016411	(CAG)7	CGGAAGAGGGTATGGGAAAT	60.145	GGGTTGCCGATAAAGACG	59.075	169	457	625
Unigene016413	(CA)6	CCTGTTGCGGAGGATATGTT	59.955	ACACAGGTATCCAAGAGCCG	60.134	270	357	626
Unigene016417	(TG)7cgcgc(GT)6	GTATGTGCAGGCTACATGCG	60.31	CACTTCAAAGAACCATCCCC	59.381	205	481	685
Unigene016448	(CAT)6	ACAGCAGCAGCAACATCATC	60.024	CACATCCATCAGTGGCATTC	59.925	186	115	300
Unigene016476	(GAT)5	TTCATTGGTGCCACTTCAAA	60.088	TCAAGCAATGGAAGCAACAC	59.847	266	357	622
Unigene016492	(GAA)5	GTGAGCTCATCTTCCCCAAA	60.195	AATGGACCTGCTCTCCATTG	60.073	238	112	349
Unigene016506	(GAA)9	TGACTTCTCATGGGATGGGT	60.326	CAATGCTCACAGCTTCCAGA	60.136	265	230	494
Unigene016511	(CAG)6	GGAGTGAGATGGGAATGTGG	60.326	ACTCGCTTCTGGCTTTCTCA	60.277	280	498	777
Unigene016518	(TTC)12	GCGCTTTCTTGCGTCTTACT	59.797	CCGGATGAAGCTTTTCAAAC	59.685	223	389	611
Unigene016520	(T)11gaggttaaaattttcttaggaattcttttgattggtttgactggtttgagtcggtttgggaattgtgatccaagaccaagagagattgaaattgagagt(GA)10a(AG)7	TGCTTTCTTTGCCCATCTCT	59.955	AGAGTCACAAACGATTCCGC	60.263	215	121	335
Unigene016522	(CAC)6	GCTTTGTCATGGGCTTCTTC	59.82	TGGAGGTTAAGGATGGAGGA	59.478	174	263	436
Unigene016522	(TAA)5caataac(AAT)5	TCAGCAAGGGTAGCAGTGAA	59.591	TGAGCAATCACTTGGAATGG	59.648	278	1034	1311
Unigene016525	(AAG)5	TGTGTTCTGGAGCTTTGAATC	57.937	TCATGGCTGTTTGTGCTCTC	59.992	135	126	260
Unigene016528	(AAG)5	AAACACTAAAACCATTGCTTTGC	59.61	TGCTCAGCACTAGCTCGAAA	60.035	202	37	238
Unigene016531	(AT)9actagtcaagactctttcaagttggtcaacaaaaaacacaagttttgctttctccaagaattttatt(TTA)6	CCTTCTCCATCCCCTCTCA	60.136	AATGGAAGATTGCAGCCTGT	59.7	269	274	542
Unigene016544	(T)13acatccccaccccaccctctttcagaatcccactataaagaaaacaagcaaaaacaaaaataatacaaaccaacccaacccagc(CT)6	ATTTCTTGGTGGGGTTTTCC	60.032	GCAGGAGGAAAGGAAGGAAG	60.319	191	138	328
Unigene016544	(AAC)7	ACAGCAGCAGCAACAACAAC	60.104	CCCTTCATCAATGGCTTTTC	59.505	118	835	952
Unigene016553	(GT)8gggcagccggtggaaaagaaaaaaaaatgtgtgtgggcggccaatggaaaagaaaaaaaatagatagcggcaagcacaataatctgtaacac(GT)10	GCGCAGAGCATTCTTTTGTA	59.21	TTTTCTTTTCCATTGGCTGC	60.188	256	111	366
Unigene016557	(AG)9	CATCTCCACCACCACATCAC	59.801	ATCTCTGGCCAGTTCCATTG	60.073	271	58	328
Unigene016576	(AG)8	AACGAGAACGGGATAGGGAC	60.328	TCTCTCGCTCTCTCTCTCGC	60.269	225	131	355
Unigene016599	(AT)9	GACAACGACCCAAGCTTCTC	59.851	CACTTCTCGCCACCTTTCTC	59.989	257	98	354
Unigene016607	(GAT)6	ATGGTGGTGTTGCAGATTCA	59.967	TTCCTCTTCTTATGCCGTGG	60.206	202	143	344
Unigene016613	(GAT)5	TTGGCCAAACCCATTACAGT	60.227	TTCGTCAATATCTTCTAATCCTTCC	59.104	115	637	751
Unigene016616	(AC)7	ACCTGCAACCAAAACTGACC	60.012	TTGCGCTTTTTGAATTTGTG	59.858	247	314	560
Unigene016647	(TCT)5	ACCAGAGAAGGATTTGGGGT	59.795	GGGACGTACAATGGAGGAGA	59.927	114	5	118
Unigene016659	(GAT)6	GTTCAGGGCCAGTGCATATT	59.962	TTTCTTCACTGGCGCTTTTT	59.996	269	410	678
Unigene016663	(TGA)5	GCTGAGGAGATCCAAGAACG	59.95	CCCAATTGCTTTCTCCAAAA	60.046	198	537	734
Unigene016670	(TA)6	TGGCACGAATGTGAAGGTAA	60.111	GCTGCCTCCACTAACAAACC	59.74	241	6	246
Unigene016691	(TCT)5	GCTGAAGCTAGTGGGATGGA	60.362	TCCTCTGCTAACCCAAATGC	60.214	234	156	389
Unigene016696	(GAG)5	GGAGGAGAAGGGAGATACGG	60.03	CCTCCTACATCGCTGGTCTC	59.827	168	47	214
Unigene016698	(TGT)5	TTCCTTGCCATCATTTTTCC	59.878	AGGGCAAAGTTTGATTGTGG	59.971	204	284	487
Unigene016701	(T)11ataccacacagttgtgtgtttaatttg(T)11	ATCAAAATGGCTGCCTCAAC	60.081	GGCTTCCCTTGAGTGCAATA	60.214	235	8	242
Unigene016702	(AAG)5aggaagc(AGT)5tataaacaacggttaagtgccattgttgaagattcagagtgatgttgcacatcatattatggtc(T)14	AGGTGATGCCAGTTGATGGT	60.395	GGGTGTGCATAAATAATTAAAACAA	58.437	230	360	589
Unigene016726	(TG)7	TTGATTGAGAGAAGCTCGCC	60.624	CCTTCATCCCTAAGCAACCA	60.066	239	1015	1253
Unigene016729	(GA)8	CTCCTTCTCCTCTCCATCCC	60.149	GCGGGTGAATCTGGATAGAA	60.036	263	93	355
Unigene016735	(CT)8	CCAATTCGCACCTTTCTCTC	59.813	ATCAGCAACTCCGTGCTCTT	60.02	278	5	282
Unigene016738	(TC)6	GGAAAGAAACAGCAGGAACAA	59.345	AGTTGGTTGGTAGGCTGGTC	59.065	241	31	271
Unigene016750	(GCA)6	TTGCTCTTGTGAAAAACCCC	60.088	TGATTGGCAAAGAAGCTGTG	59.988	279	374	652
Unigene016776	(CCA)7	CTAATGGCTTTCGCCACAGT	60.27	TGGTGGTTTGTGGTTCTTCA	59.976	241	37	277
Unigene016776	(CCT)9	TTTGGTGCTCGTGCTGTTAG	60.05	GATGAGGTGGTGGAGGTGAT	59.774	150	506	655
Unigene016777	(TCT)5	TCTTCAAAACACCAAAAGGGA	59.573	TTGCATGCATGATCTCCTTC	59.763	232	37	268
Unigene016780	(CGG)5	AAGAGAGAGAAGCACCGAGC	58.92	CTTGCATCGTGACACTGCTT	60.056	144	10	153
Unigene016781	(AGC)7	ACGCTTCTCCGTGAAAAAGA	59.993	GGGAATACCAGCAAACGAAA	59.938	255	318	572
Unigene016785	(AT)6	TTGGTTGAGTTTCAAGGAAGTG	59.258	TGTCAGTCCCTTCTTCTTCCTC	59.856	216	87	302
Unigene016794	(AAG)6	TCACAACCAACTCTCAACAACA	59.234	TGCTTGGACTCTTTGGACACT	59.899	160	3	162
Unigene016796	(AT)7	TTATTTCGAGCTTCATGCCC	60.175	CGGTTCACAAACAAAACTCG	59.216	269	44	312
Unigene016800	(TC)6	ATATTTATTGCCTGACAATCTGAAT	57.359	AGCTTTCGACTCATCTGGGA	59.95	137	2	138
Unigene016804	(GGA)7gt(CGC)5	TTCTCTATTCTCCCCCGCTT	60.166	AAACCACAAGGCTTCCCTTT	59.976	243	98	340
Unigene016829	(GA)6	GCAGAGACTTCAGGAGCAGC	60.44	CTAGACCTCCAGCTCCACCA	60.399	266	508	773
Unigene016838	(AG)6	CCCAGATCGGAAAACCTACA	59.926	TCCAGACATTAGAGTGCCCC	60.073	106	3	108
Unigene016844	(AGG)5	GGATGAGAATAGGGCGTTGA	60.036	TCCTCATCCTCAACCACACA	60.088	144	269	412
Unigene016852	(TTA)6	GCTGTTGTTGCTGTTGAGGA	60.032	CATGAAAACCAAACACAACTTGA	59.927	115	492	606
Unigene016854	(CT)6	TCTCTCTCTCACATTCTCTCGC	58.92	TTCGCCCTAATGCTCTCAGT	59.978	149	2	150
Unigene016854	(TC)6	ATGGTGTCTGCGCTTCTTCT	60.02	CGCAGTCAGAGGTCAAACAA	60.025	171	274	444
Unigene016856	(TTC)6	GATTGGCATGAAGGGAAAGA	60.014	AAAATTCACACAACGCCACA	60.011	124	354	477
Unigene016865	(CT)6	CCTCCTCCTTTTTCCCTCAC	60.045	GGAAGTCATTGGAAGTGGGA	59.903	171	54	224
Unigene016865	(CAA)6	TCCCACTTCCAATGACTTCC	59.903	GGGTTTTCGCCTTCTTTTTC	60.055	199	205	403
Unigene016865	(TCA)6	CTCGTGACTACTTCCCCTCG	59.861	TGAGAAGTTGGCGAGGTCTT	59.989	150	741	890
Unigene016869	(GTT)6	TGCTATAATTGCGGGGAGAC	60.06	GATTCCTTGACACCACCACC	60.223	169	27	195
Unigene016873	(TGG)5	GGTGGATTTGGCAGCTCTTA	60.214	AATTCACCAGCATCTGGACC	59.934	140	26	165
Unigene016874	(TGG)5	GGTGGATTTGGCAGCTCTTA	60.214	AATTCACCAGCATCTGGACC	59.934	140	26	165
Unigene016881	(GTG)6	GTGCTATGCCAGGTTCTGGT	60.142	GATCACAATCGCCCAGTTTT	59.939	130	682	811
Unigene016884	(TA)6	ATGAAGGGTATTGCTGCTGG	60.096	GACCAACTGGTTGCAAAAGC	60.678	197	3130	3326
Unigene016916	(CCT)7	ACGCCTTCTCTTCGTCTTCA	60.134	CGAGATGGCTACCCACAAAC	60.517	251	225	475
Unigene016920	(TCT)5	GGCCCTTGAAACTTCTCCTC	60.19	CCCCAGTGGCATTTTTCTTA	59.931	157	24	180
Unigene016935	(TAC)7	GATTGATCCATGGGGAATTG	59.952	AGATCCAATATCCGGCCTTC	60.252	230	22	251
Unigene016954	(GAT)6	TGGCTGCTTCTGAGGAGTTT	60.134	CGAGCTTCTTAGCAAGCCAT	59.752	276	24	299
Unigene016963	(CT)6	GCCGGCTTTTTAGTTCCTCT	59.856	CAAAGCAACCCATGATCCTT	59.933	150	11	160
Unigene016980	(TGC)5	GCATCATTGAAGAAGCCAGG	60.744	CCTGCAGTTATCATGGTGGA	59.522	223	863	1085
Unigene016981	(AGC)5aacagcaacagcagc(A)10	AAAGGGGTGAAGAAAGGGAA	59.912	TCATCCACATCCTTCTTCCG	61.004	194	113	306
Unigene016982	(AG)8	TGGTGTCTTTCTTTGCCCTC	60.232	TGATCAATCGAAGCCTCAAA	59.35	165	261	425
Unigene016985	(CTAT)5ctctatacccacttttacttctctccattatctct(TC)6	TGATCAGTATGTGGCCTTCAA	59.138	AGGTCTAGAGGGGAGGCAAG	59.834	262	1	262
Unigene016987	(ACA)8	GAGCAATGGAGGTTGCAAAT	60.081	CAACTTTGGCTTGCTGTTCA	60.027	116	150	265
Unigene016987	(TCA)5	TCAAAGCCTTTTGTTCCACC	60.088	CCACCACAAACCTCCTCATC	60.363	172	392	563
Unigene016988	(AGA)5(GGA)5	TGGGAAGAAGCTCAAGGAGA	60.065	CCTCTTCTCCATGGTGGTGT	59.962	268	276	543
Unigene016988	(GA)6	TCAGCCTCTGCTTGTTTTGA	59.716	CACCCCTGATGTTTTTCCAC	60.21	175	985	1159
Unigene016991	(GAT)7	TAAACGGTGAGGGGAAGTGA	60.486	AATACGCCCGTACCCTTCTT	59.856	249	2620	2868
Unigene016992	(TGT)7	ATCACCACCACCCAATCATC	60.462	AGCAGGCTAACAGTTGGTGAA	59.928	275	715	989
Unigene016997	(CT)9	CTTAAATCCCAGCGTTCAGC	59.845	TAACAGCAAGCCACTCGTTG	60.05	266	55	320
Unigene017009	(GAG)5	GTGAGGTGATGGGTTTTTGG	60.21	GCATTCTTCCTGAGACGGAG	59.95	275	306	580
Unigene017011	(TGA)7(GGA)6	GTACAGGGGAGGGAGAGGTC	59.929	AAGGTAGGATCCAAGCCGAC	60.464	165	268	432
Unigene017020	(AGA)7	CATGAAGAGATGCAGGGGAT	60.034	TCTCCCTTTGCCTTCTCAAA	59.926	271	156	426
Unigene017021	(AG)7	TTGCTGTAATTTCCCCCATC	59.762	GCACAACTGCCCATTATTCC	60.339	266	79	344
Unigene017026	(GGT)6	GGTGGCGGTTGCTATACTTG	60.523	GAAGGCAAAGGTTGGGATCT	60.443	217	138	354
Unigene017030	(CAG)7	GGAAAAGGGGAGCTACAACC	59.94	GAACAACGGATGCCAACTTT	59.978	207	676	882
Unigene017046	(TC)11	GAGGAGAAGGAAGGGGTGAG	60.186	GGTCTTGCCAAAATTCCAAA	59.916	177	677	853
Unigene017066	(CTT)5	CATGGCAAACTTGCAAACAC	60.157	GGCAAGGAGACAACTTCACC	59.703	216	3	218
Unigene017069	(GAT)6	GGGGTAAAATTTGACAGCGA	59.938	GCATCTGGCAGACCATCTTT	60.226	179	230	408
Unigene017078	(AT)8	TTTTTCCCAAACTCTGGGTG	59.942	TGCACATGCACATGAACAAA	60.744	277	280	556
Unigene017084	(GAA)5	CTCTCTTTCCATTCAACCGC	59.813	TTCACTTCCTCCAAGATGGG	60.042	275	13	287
Unigene017117	(AAG)5	CCGGAGAAACAAAAACAAGC	59.724	GGGATTGATGGAAGGTGATG	60.135	240	156	395
Unigene017117	(TCC)9	ATCCCTCCTCCTCCTTCAAA	60.008	GGAGGTAAGCGGAGTAGGCT	59.87	156	443	598
Unigene017132	(AT)6	TAGCGGCCTGCCTATTTCTA	59.964	CCTACAAGCAAACACGCTCA	60.05	183	259	441
Unigene017167	(T)10ctatgataaattcgcttttttctttttcaataaatttaaaagttgcttc(T)11	TCCCCTAAGGTCGTTTTCCT	59.934	AAGAAATCCACCACACCGAG	59.966	278	7	284
Unigene017167	(TA)10	CTCGGTGTGGTGGATTTCTT	59.966	CCCAAAGGAAGAGAATTGGA	59.097	174	265	438
Unigene017180	(TAA)13	TCACTCGAATGAGTTGGCAG	59.984	TTTAGGGCTTCATTTCGTCG	60.202	146	223	368
Unigene017186	(TCT)7	GCCATGGAAAAACCTTTGAG	59.546	AAGCTATGGCAAAGCACCAC	60.278	246	53	298
Unigene017186	(AAG)6	TCTCCTTCCAACCCATCATC	59.862	ACAACCACTCCACCCTCAAC	59.859	125	410	534
Unigene017187	(TA)7	TGGCTCTTCCACTCAAACAA	59.415	GGAGAGGGATGCCAAGTGAT	61.404	142	277	418
Unigene017188	(TAT)5tagtattattatttacaatgataattatatacagcaaacaagaagacactatagtccaacattc(T)11	GCGCTTTTCATCATCACCTT	60.221	TTTGAATGATGCCGGACTAA	59.112	227	676	902
Unigene017206	(AGC)13(AAC)6	TCTGTGGGAAGCTCCTGAGT	59.986	TTTCTACTTGCTTCCCTGGC	59.452	225	170	394
Unigene017221	(ACC)7	CCTCAGAAACCCAAGTGGAA	60.081	TTGACAGTGGTGGAAATGGA	59.935	241	46	286
Unigene017241	(T)11cctttctttcattattagatccataaattag(A)10	TAGCGCACAGATTTGGACAC	59.871	TCCCATTTAGATATGCAACCAA	59.323	161	23	183
Unigene017242	(GAA)7	TTGCATTGAGTTGGAGCTTG	59.988	AAACCAAGAACCCCAAATCC	60.032	213	254	466
Unigene017245	(CCG)6	GGCAAAAGTGAAACGAGAGG	59.853	CCTCTTCATCTGCTTCGGTC	59.95	156	133	288
Unigene017248	(ATTT)5	CTGGCCATTTCATTTGGAGT	59.933	TCCGTGCCTCCACAATCTAT	60.483	158	153	310
Unigene017256	(CTC)6	CGTCTTCCCCCTTATTCCTC	59.897	GGAGATGAATGGAGATCGGA	59.971	205	133	337
Unigene017264	(CCA)6	CTCCTACAACCTCCCAACCA	59.959	GAAGTGGAGGGATTGGGATT	60.133	109	463	571
Unigene017264	(CAT)6(CTT)5(CAT)7gcaacaacaaaactcgtcacaat(AAC)9	AATCCCAATCCCTCCACTTC	60.133	CGTACTCCTCGGTACGTTGG	60.562	242	552	793
Unigene017284	(GAG)6	GGAGCTTTTCTGAGGGGAAG	60.319	ATCGACATCTGGCTCCAATC	60.042	161	328	488
Unigene017297	(GA)6	TGAAAGCATGGTATGGCAAG	59.688	CAGCTGTGTTCCTCCTCCTC	59.986	251	21	271
Unigene017308	(AC)6aaactcatcacaagttcatcaatcccattcaacctttccctttatctcttcc(CTT)7	TTCCTTGTTTTAATTGGCCG	59.937	TTTTGAGCAAAAGATCAAGAGAA	58.311	252	79	330
Unigene017316	(AAG)5acagagttataaatcgtcaaacggc(A)10	CCGTTGGTGGTAAAGGAAGA	59.964	AAATTCACACAAAGGCCTGG	59.971	232	1591	1822
Unigene017328	(GAT)7	GAGATTTGCTCGGCGTAAAG	59.982	CTACTACCTTGCCCGCCATA	60.11	269	277	545
Unigene017356	(AAG)12	CCAGCTGAGAGAAGGTCAGG	60.127	AAGGGATTTCAGTATGTTGGC	58.059	158	165	322
Unigene017380	(TGA)5	TGTGTTCTCGGACTCTGTGC	60.03	TCATCACTCCCCAGTTCCTC	60.048	206	275	480
Unigene017384	(TGA)6	GTTGCTTCCATTGGGTTTGT	59.836	AGTAAAGCACAGGCAGGGAA	59.875	215	484	698
Unigene017392	(A)11caactaattattgttaacgctcatggatggcaaaaca(T)14	TTCAAGTGATAAGGATTTCGGA	58.694	TCCCTCACTGTTTCTCCCTG	60.229	269	302	570
Unigene017404	(CTC)5	TGTCCTCTACCGCTACACCC	60.134	GATGGTGTTGGGTTGGAAAG	60.21	214	126	339
Unigene017452	(AG)6	CCAACAACACCCTCATCCTT	59.82	TGAGGTTTGGGAGGAGAGAA	59.773	254	53	306
Unigene017455	(T)11aaaaccttctttgtatccttattattattaatattatttt(TG)10ttt(A)10	GGATGTTAACGTCTTCCCGA	59.933	TTGTTCGCTTTGCTCCTTTT	59.996	216	48	263
Unigene017455	(AC)8	TGCTTTTCAAAGTGGGAAGG	60.22	CCTCATTGAGCCAATGGAAT	59.894	125	720	844
Unigene017470	(TC)6	TCCTCCTCCTCCTGCTACTG	59.549	GGGTGCAAGTTCCACATTTT	59.836	237	51	287
Unigene017470	(TA)6	TGCTAACATCATCACCGCAT	60.104	GAAGATGATGGGACCTGAGC	59.617	267	421	687
Unigene017483	(TCT)7	CCGTCGGTTTGATCAGAGAT	60.073	CGAGAAGGATCTGAACTCCG	59.943	144	161	304
Unigene017486	(AAG)6	AGAACCCAGAAGACGAGCAA	59.989	GGGTCTCCACATCCTTCTCA	60.048	192	341	532
Unigene017487	(CAT)5	GTCTGCCATCTGATCCACCT	60.08	CCCTTTCATCTCTCTGTGCC	59.803	148	296	443
Unigene017511	(TC)7	CATTCTTCCTTTCCTAGAGCCA	59.85	CTGCCACTCAAGTTGCAAAA	60.027	138	37	174
Unigene017521	(CT)11	TCCCCTTCTTCAACGGCTAT	60.949	ACAAGAAGCCACCAACAACC	60.012	256	12	267
Unigene017527	(T)13gggtattttcatgatcgatattatgatcttggatggtataag(A)10	CGCTTCGATCTCAACCTTCT	59.574	AACATCAACCAGATCCGACC	59.786	227	694	920
Unigene017531	(CAG)5	CTGCAGCATCTGCTTCTTTG	59.888	GGATGAGCTTTGGAAGGACA	60.195	164	355	518
Unigene017534	(AAC)6	AGCCCCACCATTCTCTCTCT	60.216	ATTCTTGATCAATCGCCAGC	60.185	165	105	269
Unigene017546	(A)13gtttcacaaagtgcgaacaacccctccaactccttcatattt(ATC)5	CCTGATCCCCATCCCTAGTC	60.672	GAGAAGGGGAGAAATGGAGG	60.008	267	94	360
Unigene017549	(TA)10	CAAGAGAGCTCCGAAATTGG	59.948	TCTTCCAGTTTTCTCTGCAACA	60.03	178	1280	1457
Unigene017551	(AAG)5	TACCCTCTCCAGTGGGAAGA	59.649	TGAGTTTCTTGGGGGATTTG	59.903	229	164	392
Unigene017555	(GAT)5	GAGAGGATGGATTCGGATGA	59.971	CTTCTGGTAGCGATTAGCGG	59.996	189	200	388
Unigene017563	(GAT)5	CGCAAAAGGGTTGAAGAGAC	59.853	CCTCTTGCCCTTCCTTTTCT	59.821	136	186	321
Unigene017569	(GGAA)7	TCGGCTTCATCGTCTACTCC	60.362	GGCGAGGAACTGTTGTTGAT	60.119	254	473	726
Unigene017588	(CTG)6	TGGTGGTTGCTGTTGAGAAG	59.873	TCTTCTTGTCCATGATCCTCA	58.216	232	171	402
Unigene017591	(GA)6	TCAAGCAGTATTTGAGGCCA	59.42	AACGAGAACGAGACCGAGAA	59.989	161	27	187
Unigene017605	(TCT)5	GCATCAAACAAGTCCCTCCT	59.141	AGATGGTGAAGGAGGTGGTG	59.962	255	2	256
Unigene017613	(TC)6	GGCGCTCAGTTTAAAAATCG	59.853	CACCTTCCGCCTTTTCAATA	60.067	207	11	217
Unigene017618	(GGT)5	TGAAAATCCAGATGATGCCA	60.009	CACCACCCTCTGGTCAATCT	59.962	267	218	484
Unigene017626	(GAT)5	GGCACGGTTCAGAGAAGAAG	59.989	AGAGAAGGGAGCTTTGGGAG	59.95	170	267	436
Unigene017631	(TGA)5	TACAGGCACAGGATGAGTGG	59.701	TCTCGTCTGTGCTCGCTAGA	60.032	241	438	678
Unigene017653	(GAG)6(GAA)6(GAT)6gaa(GAG)5	TCGGAGCCATCAATATCACA	60.033	CCCGAACATCCTAGCTGTCT	59.308	247	348	594
Unigene017660	(GGA)5	TCGAAAACTAGGGTTTGAAAGAA	59.316	GCGGAGAACTTCCTTTTCCT	59.827	220	3	222
Unigene017662	(GA)7gggattgtgggtaat(GA)7gggattgtgggtaat(GA)7gggattgtgggtaat(GA)9	GAGAGAGAGAGGGATTGTGGG	60.201	GAACCATGGCGAGTTTGAAT	59.939	263	0	262
Unigene017676	(AG)7	GCTTCACACTGGTCTGGTCA	59.872	TCCCTTGTACCTTGGAATGC	59.933	260	55	314
Unigene017688	(CTC)7(CAC)6	CTGCAATCTCGCCTTTCTTC	60.096	GGCCCTGGAGCATAACAATA	59.923	150	339	488
Unigene017693	(TC)13	TGGACCAAAGTTCATGGTGA	59.935	GGAAGTCTGACCCTGACCAA	60.088	242	409	650
Unigene017704	(AAG)7	GAAGCTATGAAGCGGGAGTG	59.978	GGTCCGTCGTATGATTGCTT	59.962	128	278	405
Unigene017706	(CAT)7caaagaacaacactactagttcatctcacccatgctcctct(AAC)5	TTGCCAAGCGAGTTATTTCA	59.443	GGGGAAACCTTTGCTTCTTT	59.571	280	141	420
Unigene017706	(TA)8	AAAGAAGCAAAGGTTTCCCC	59.571	TTCCCTCATCACCATCATCA	59.85	222	401	622
Unigene017711	(CAC)7	CCTTGAATCCAAACCACCAC	60.21	TTGCAAGGCAGTGTTTGAAG	60.027	257	349	605
Unigene017715	(TCT)7	GTCGACTGCGTGATCTCTGA	60.146	GGGAAGCTCGATCTTAAGCC	60.307	264	231	494
Unigene017715	(AT)6	TGTTCTTGTGCTTGTTGGCT	59.49	TTTTTCCTCCCAAGAAACCC	60.271	209	1300	1508
Unigene017722	(AAG)5	AAACTCCACCCCAACTACCC	60.088	TTGCTCTTGTTCAGGTGGTG	59.873	225	140	364
Unigene017732	(AT)6	GCTCAGATCCAAGCACTCGT	60.564	AAAAGGTGAAGGGGAAGAGG	59.548	273	137	409
Unigene017733	(TCC)8	GTAGGGGACGAAGGTTGTCA	59.966	GAAAACCACCAAAGCGAAAA	60.089	249	197	445
Unigene017736	(ACT)5	ACAGCCTTGCTTGATGCTCT	60.164	CTGCCATTGAAGACCCAAGT	60.111	225	618	842
Unigene017738	(TCA)5	TTGTTCTCCCCTTCATCGTC	60.05	GGTTCAAAATGGAGATCGGA	59.871	277	488	764
Unigene017758	(GAT)5	CCAGACTTCCATCTCTCCGA	60.34	TCCTTTTCCATCGCTTTTGT	59.685	213	293	505
Unigene017758	(GAA)6gataatggtgttaagggtgttgagattgatagtttggaggaggatggaagtgatgat(GAG)5	AGAAGTGGAGGGAAGGTGGT	59.968	TCTCAGAACAAACCCAACCC	59.943	204	716	919
Unigene017759	(GAG)5	AAGATGATGGGGATGCAAAG	59.894	TCCTGACGTTTTCGTTCCTC	60.232	280	77	356
Unigene017764	(TCA)5tctctctctatttctttgttttgtttgagtacatatatatagagagaaaa(AG)6	CTTGATCCCTTCCCTTCTCA	59.209	CATTCTCCTTCCCTTCTTCCA	60.555	219	120	338
Unigene017787	(TGA)5	GATTCAGGAGGTGATGGGAA	59.862	CCATCTCCACCTCCTTCAAA	60.042	143	307	449
Unigene017790	(TG)7	GGTCTCAACTCCAAGCAAGC	59.997	TGGCGAGGCTGACTTTTATT	59.845	217	224	440
Unigene017824	(GAT)5	CGATGATGAAGACGATGAGG	59.193	CGGATGAAACTTGGCAAAA	59.649	258	0	257
Unigene017837	(TGC)5tggttgtgttgatggtgaaactgctcatttgcatcagcatcatcatcatcg(TCA)6	ATGTTGGGGTGTTGAATGCT	60.24	AGCAAGGATTGTGAACCTGC	60.263	280	217	496
Unigene017865	(TCT)6	GGATCTCTGGGTTCCCTCAT	60.278	ACGCAAAGGAGAAGGACTGA	59.989	147	19	165
Unigene017875	(TCA)6	TGGTGACAAGGAGAGGAAGG	60.229	ATCACATGCCAAACCAAACA	59.823	235	326	560
Unigene017901	(TG)6	TGAAGGCGTCTTTTTCCAGT	59.853	CGAAAGATTAGTGTTCAGCAGAT	57.727	195	637	831
Unigene017910	(TGA)5	GGCACAACTAGAGGAGGCAG	60.012	CCATCGGTTCCATTCTCATC	60.281	265	167	431
Unigene017916	(CTT)7	TCTTGTCTTCACTTATGTCTGCC	58.525	TTGGATGAAGAGTGGAAGGG	60.042	250	33	282
Unigene017916	(GAG)7	CCCTTCCACTCTTCATCCAA	60.042	TGGTTGTCCTATGGAGGAGC	60.073	149	263	411
Unigene017943	(CAT)5	GGCACTGGAACAGAAAGAGC	59.997	GAGGTCCAGCATCAGTGTGA	59.827	272	363	634
Unigene017958	(CTTTT)5tttaaattttgtctagctaaaaaagaaaagggt(A)10	ATATCCAGCTAGCACGTCGG	60.257	CATCTATCCCGAGAACGCAG	60.755	214	452	665
Unigene017959	(AGA)6	GCCAAACAGGCCACACTTAT	60	ACAGACCACCATGCAAAACA	60.008	263	113	375
Unigene017980	(GAG)5	GGAAGGTGAGCAGGAACAAG	59.844	TTAACGATTGCACTGCTTGC	60.021	194	0	193
Unigene017987	(AT)6ccacactggtaaagctgggttttgattgggactacagtgacagcaggtcttcattttggtttgaagatagataaggtcaata(AG)6	CCAGGTTTTGCAGGTTTTGT	60.008	CTTGCTGCTGACTGCTTGAC	59.929	238	69	306
Unigene017991	(TGA)5	ACATGGTCAAGATGGGCAAT	60.203	GCCATCAAGATCGAAAGCTC	59.923	206	296	501
Unigene018014	(CCT)6ccatcgtcttcaagaacttcaactctctctacgacccgttaacaaccacatccgaatccgataccctctttaacgggtcca(CCTCCG)5	TCCTCTTCTACCCCTGAGCA	59.943	TCGACGATGGAGTTAGAGGG	60.21	269	125	393
Unigene018015	(GAA)5	GTGAATTTAGTGGGCGGAGA	60.074	TCAATGGGTTGGTAGTGCAA	59.964	192	442	633
Unigene018034	(GAT)5	GCCCAGTGGATCTGTCTGTT	60.12	CAGCACCATGGACATTCATC	59.925	233	198	430
Unigene018041	(ATC)6ttcatggtttcatgggttctagtgctgtttctgcttctttaatggcttcttctctttctactccaatgg(CTA)6	GGCTACGTTCATCTGCAACA	59.871	CCAGCAGAAACTCCAACAGA	59.007	199	113	311
Unigene018043	(GA)8	ACAGCCCAAACTCCTCCTTT	60.11	TGTCAAAGGGGGAAACACTC	59.943	181	11	191
Unigene018044	(GA)8	ACAGCCCAAACTCCTCCTTT	60.11	TGTCAAAGGGGGAAACACTC	59.943	181	11	191
Unigene018045	(GA)8	ACAGCCCAAACTCCTCCTTT	60.11	TGTCAAAGGGGGAAACACTC	59.943	181	11	191
Unigene018057	(ATA)8	CATGGAGTTTGGCATTTTGA	59.518	TCACCACAAACAAGTCCCAA	59.976	225	800	1024
Unigene018073	(GGA)6	CTTCCTTCGGATCCTTACCC	59.897	TCCGAATAACCTAACGTGCC	59.96	260	194	453
Unigene018090	(TA)6	TGATTCCTGCTCTGCAACTG	60.136	ACAAGGAAAAACTTTGCAGC	57.154	236	550	785
Unigene018091	(GAA)6	ATTTGACAGGGGCTTGTCTG	60.111	TTTCTCCGAGGAGTATCCCA	59.623	272	3	274
Unigene018114	(AGA)10	GTCCTCGTCCTCCATTTTGA	60.05	GCATTTACTAACCTTACATTCAATCC	58.583	173	96	268
Unigene018119	(GTG)5	CGAAGAAGAAGAGGCACCAC	59.989	CTGAAGACGGGTCTGGAAAG	59.837	113	752	864
Unigene018129	(CAT)7	ATTTGGAAAGGGAGGTGAGC	60.443	GGACTTTGGCAAGGTGTTGT	60.012	189	528	716
Unigene018142	(CCA)7	CTTCAACCTCCAGAGCAACC	59.844	GTATGCACGGCTCCATTCTT	60.103	209	564	772
Unigene018143	(CCA)7	TTTAATGTTGGCCCCAGAAG	59.931	TGGTTTGTGTATCTGAGCTGTTG	60.218	280	112	391
Unigene018155	(CA)6	GCAATCTATGAAGAACAAGCCA	59.365	CTCTTCGATGCCCTTCTACG	59.971	188	267	454
Unigene018158	(GGA)5	GCAAGCTCACCAAGGACTTC	59.997	CCCACACTGTCCTCCATCTT	59.962	244	1	244
Unigene018161	(TCT)5	AGCTTTCATTGGGGATGTTG	59.933	TCCATTGGTGCACTCAAAAC	59.547	269	182	450
Unigene018173	(TGC)5	GTGGGAAGATGCTTGATGGT	59.934	CCTTCATAAGAGACAGCCAGAAA	59.9	113	1159	1271
Unigene018174	(GAT)5	ACCCCTGTGAAGGCTAAGGT	59.994	GGCGTTACAGGAACAGCTTC	59.882	230	521	750
Unigene018182	(TA)6	ACAACCGCCATGATCCTAAG	59.955	CTGGTGGCAATTAGGCAAAA	60.989	215	338	552
Unigene018196	(TC)9	AGCAAACAAAAGCGAGTGCT	60.197	CGGAGTTGGTGGTTGTTCTT	60.005	177	77	253
Unigene018196	(CCA)6	AAGAACAACCACCAACTCCG	60.005	AGAAGGAGGAGAAAGGAGCG	60.088	248	234	481
Unigene018203	(AC)7	TTAGTTCATGCGCACACACA	59.902	TCCAAAATAGCAAAATCCCG	59.901	266	34	299
Unigene018210	(GAG)7	CCTTCTCGGAACCCTAGTCC	60.067	TCTCCCCCATATACCCATCA	59.968	171	104	274
Unigene018215	(GAA)6	CTGAGGAGGCATACGAGGAG	59.966	GGTCCACACTGCCTAAAAGC	59.74	216	402	617
Unigene018224	(CGA)7	CAAAGCTCTGGATCTCGTCC	59.95	TCAGGATCCTCCTCATCCAC	60.008	249	231	479
Unigene018250	(TA)7gttggcttcatcaaccttgattttattattattaaatgttttttttaatgataagaatt(A)11	GCAAAGGTGTGATTGTGTGG	60.008	AAATCATCAATGGAACCCCA	59.991	196	15	210
Unigene018250	(TA)7gttggcttcatcaaccttgattttattattattaaatgttttttttaatgataagaatt(A)11	GCAAAGGTGTGATTGTGTGG	60.008	TATATCGGGGGAACTTGCAG	59.916	150	324	473
Unigene018252	(CT)6	TAAGAGCCCACCATTCCAAC	59.933	CGTGGTCGGCCTACAATACT	60.015	245	80	324
Unigene018262	(GAA)5	ATGAAAGGTGTCACCAAGGC	59.973	TTGCTGGTAGATTCGGCTTT	59.845	278	497	774
Unigene018265	(CAT)5	TGACAAGTGCAATGTGAGCA	60.029	GAAGCTGCAGATGATGGTGA	59.95	261	326	586
Unigene018271	(AAG)5	CAAAGGTTTCGGACGATGAT	59.933	CAGTTTCCTGGGTTGGAGAA	60.081	132	1086	1217
Unigene018274	(TA)8catagg(CA)8	CCCCATCACCTCCTTTCTTT	60.298	TTATGCTCTGGGTGCCTCTT	59.836	235	37	271
Unigene018287	(TC)7	GGACAGACCCTTCCACTCTG	59.682	CTGCCAACAAGTGCTCAAAA	60.027	277	0	276
Unigene018290	(CCA)9aaaggccttaaccctccaccgtcggtgagcttgagtgatcccttgaactttcataaaaatctcatttttttcttcctctaata(TCT)6	ATGCAAGTCCACAGCCTTCT	59.874	TCACAAGAGACAGTTCGCAGA	59.76	213	58	270
Unigene018290	(TCT)7	ATGCAAGCACTTGAGCCTTT	60.022	GGGAAAGTTGGGGATGAGAT	60.133	208	696	903
Unigene018290	(CAG)8	ATCTCATCCCCAACTTTCCC	60.133	GGCTACCCATTTACCCCAGT	60.074	265	884	1148
Unigene018291	(TA)7	AAGAGTCGCTGGAAGCATGT	60.02	GTGCCATTTTTATTTTTGTTTTTAT	57.068	162	1405	1566
Unigene018299	(GC)6	AACCCTCAGTAAAGTTGTGCG	59.295	TGCATCCCGAAATCTCAAAT	60.414	111	653	763
Unigene018304	(CCT)8	TCGATGATCAAGCGGATGTA	60.182	GCTGGTTCCATGTTCTGACA	59.682	280	94	373
Unigene018330	(ACC)6	CAATGGATCAAAGTGACAGCA	59.707	AGTGAGTTGGAAGACACGGG	60.151	233	47	279
Unigene018334	(GT)13	ATAATTCTCGGAGGGCAGGT	59.925	TGCCAAGACAGAAGACATCAA	59.43	218	533	750
Unigene018335	(AAG)6gggatttat(AG)6	AGCAACCTTCACCTCCTCTG	59.45	CCCCTTTGTCTGGAGATTGA	60.042	227	104	330
Unigene018335	(GGA)7	AGGGGGTTGGAGAAGAAGAA	60.045	TGGCTCTAACTCTCCTCTGTTTC	59.18	122	326	447
Unigene018346	(CT)9	GTGTGTTCCGGGACTCCAT	60.801	CGACTTGTTTCGCTTCTTCC	59.993	190	1	190
Unigene018347	(GCA)5	CGTTTCTCCAGCTTCCTGAG	60.126	GGTTGGGAGGAAGAAGAAGG	60.045	129	456	584
Unigene018348	(GCA)5	CGTTTCTCCAGCTTCCTGAG	60.126	GGTTGGGAGGAAGAAGAAGG	60.045	129	421	549
Unigene018358	(AG)6	CTTTTGGTGGAGAGAGAGCA	58.158	ATGTATTCGAGGACGGATCG	59.917	137	3	139
Unigene018368	(GCA)6	TTGCTCTTGTGAAAAACCCC	60.088	CCAATTGGAGTTGAAGGGAA	59.903	243	752	994
Unigene018370	(AG)7	TGGGATGGGTAAAGGACAAA	60.162	GTCCATCCAGATTGACACCC	60.184	178	17	194
Unigene018370	(GAT)5ggtgatgaagaa(GAG)6	TGGAGAGGTGGGAAGAGATG	60.191	TGAGGAGGACCAGAAGATGC	60.349	241	128	368
Unigene018374	(ACA)5	ATCATAGGTTTGCACTCGGC	60.103	CCCATTGCCATTGCTAGTTT	59.96	249	74	322
Unigene018381	(ACA)8	AGCAAGCAGTCTCAGCAACA	59.929	TGGTGTTCTCCCTCTCCTGT	59.682	255	206	460
Unigene018384	(A)10gagagagaaatgggaatgcagatgatgatgtttgtgacatta(GTT)6	GTTCTCCTTTTCCCATGCCT	60.443	CATTGCTTCAAGCTCACCAA	59.988	239	50	288
Unigene018385	(GAT)5	CGTTGGGACAGAAAACCCTA	59.964	AACCTGTCCATGCACCAAAT	60.24	259	825	1083
Unigene018390	(GAG)7	CGAGTTCTTCGCTCTTTGCT	59.898	TGATATTGCTCCCTTCTGCC	60.177	267	215	481
Unigene018390	(TTG)5	AAGGCAGAGAGAACAGCAGC	59.898	AGCCATTCATTCTTCATCCA	58.088	245	2183	2427
Unigene018396	(AGA)5	TGATCATCAAAGCTTGCACC	59.805	TTCCTCCTTCCTCTCATCCA	59.731	239	454	692
Unigene018397	(AGA)5	TGATCATCAAAGCTTGCACC	59.805	TTCCTCCTTCCTCTCATCCA	59.731	239	433	671
Unigene018401	(TG)7	AACTTTGGCCAGTTGTGACC	60.012	GGTGGTTCGTGAGGGTAAGA	59.966	276	38	313
Unigene018402	(TGT)6	GCTTCCCCAAGAGGAAGACT	59.817	CGCAATCAAGAATGAGGACA	59.799	231	497	727
Unigene018403	(A)14ccga(T)10	TCTCCTGTTGCTTGCGTATG	60.011	AAAATCGGGGGTTTTAGTGG	60.048	183	1133	1315
Unigene018407	(ATTT)5	TGTTTTTAATGATCTCTGCTCCC	59.622	CCCAGAAGGTCATCTCCGTA	60.065	204	31	234
Unigene018411	(CAT)9	GGAAGGGCTTTAGCACACTG	59.875	AAGGACACATACAATGCTGCC	60.015	252	465	716
Unigene018412	(CAT)9	GGAAGGGCTTTAGCACACTG	59.875	AAGGACACATACAATGCTGCC	60.015	252	532	783
Unigene018434	(TAA)7ttataataatactgatacaa(AC)6	GTAGGAGACGCAGGAGTTCG	60.012	TGCTGTTCACGTGGAATAGTTAAT	59.958	254	155	408
Unigene018449	(AAAT)5	CCCTTTGAAACCCAAATCCT	60.159	CATTGCCTAAGTACCAGGGCT	60.508	114	713	826
Unigene018457	(TA)6	AAGGCGGTGGTTAATCATTC	58.906	GGAAAGGTCTGAACAACCCA	59.943	129	25	153
Unigene018457	(A)11(AAAG)5*	TGGAGTTGCTGTTGCTCTTG	60.175	GTTTGTTGCCATGAGGGTTT	59.836	255	335	589
Unigene018457	(CTAGTG)5	TGCATTGGCTGAAGAGAGTG	60.136	AAACCAACTTGTTGGCAAGC	60.154	132	970	1101
Unigene018458	(AAAG)5	CAAAAGGGACAAAACAAAAAGAA	59.56	CCAGCACCACTCTTTTCCAT	60.111	257	52	308
Unigene018460	(GTTT)5	TGGATGAGAGCATGCATAGA	57.875	TGTGGGATAGAAACGGAAGC	60.074	175	48	222
Unigene018467	(TC)13	TTCATAGCTGCACATAGGCG	59.999	GATGGAAGCTATGGGGGATT	60.117	113	289	401
Unigene018484	(AGA)8	CATGTTGCATTTTCAGCCAA	60.644	TGACTAGTGGAGTTTGCCCG	61.224	240	1223	1462
Unigene018499	(TTC)5	CCTTAATCACCCTCCCACCT	60.183	GGGTTTGGCAAGATCAAGAA	60.051	237	50	286
Unigene018499	(AAC)7ggtaactgttttgaacttcctcacacatcttcct(CTC)6	ACATCTCAAATCCGCACCTC	60.081	GCGGAGACACTCTCGGTACT	59.48	249	405	653
Unigene018499	(TA)6	GGGTGGAGGATTCAAAGACA	59.903	TCATGGCAATGTGCATGATA	59.472	251	1020	1270
Unigene018503	(CAG)5(CAA)7	GCACCTGATCCGTTTGCTAT	60.103	CCAAATGTTCCGAGTCCTGT	59.966	215	1572	1786
Unigene018510	(T)20ctcc(T)19	AGTGAAAGCGATCTCAGCGT	60.164	TGTTTACAGCGAAAGAAGATAGAAA	58.749	157	1666	1822
Unigene018528	(GA)7	CACCATGTTGCTATGCCATC	59.955	AAGAACACAGGTGGTGGAGG	60.002	221	477	697
Unigene018529	(AAG)6	TAAGCGATGATGAGGCTGAA	59.523	CCAGATGGGCTTTGTTTTGT	59.971	203	748	950
Unigene018537	(TC)11	TCTCAAGCCCTTCCAGAAAA	59.926	GCGTGAAAGAAGAAATTGGC	59.829	242	44	285
Unigene018554	(GA)6gcgagcttgagagggagagggagagg(GA)7	GGGATTTCTCACTTGGCCTT	60.443	GCCCTCCCTGTTGTACTTGA	60.111	153	0	152
Unigene018556	(TTG)5	TGCATGAGAGTGAGGCTTTG	60.136	CAACATCAACAACCATCATCA	57.789	273	585	857
Unigene018561	(GAA)6	AAGCGATTGGCGAGTTCTAA	59.982	ATGCTGGTCTTGTGTTGCTG	59.905	253	230	482
Unigene018567	(CTC)5	GAAAGATGAAGACTTGGGCG	59.813	GCCTCTCTCTTGGCAACATC	59.957	205	10	214
Unigene018572	(TC)8	AGGGAGAGGAGAGCACCAAT	60.216	GCGCGAAAGAGAGAAGAAGA	59.978	264	30	293
Unigene018572	(TCT)6	TGGTGGTAATTGCATGCCTA	59.953	GGATTACGATGACGTCGGAG	60.483	278	129	406
Unigene018582	(AG)7	AGACCAACGACTCATCCACA	59.101	CACCTTTCCGTGTTGCTTTT	60.147	220	6	225
Unigene018582	(AGA)5	TCCCTTTCCTTGATTTTCCC	60.237	TTCAAGAAGCCAAAACACCC	60.088	226	441	666
Unigene018583	(GGA)8	GACAAGCTCTGGCTTGGTTC	59.997	TCCTCATTGCTAACCCCAAC	59.933	180	967	1146
Unigene018588	(T)13agattttggtaattaattgaagatgttacaacgcgaacgcgaaatatttacagtaattcagcgaagcgtgcgagatacgctttttttg(A)15	GGCAAGGAATTACGCCAAT	59.915	ATCTCGACCTCAACCTCCCT	60.073	277	904	1180
Unigene018591	(ACC)6	GTCACCATCTTGCACACCAC	60.013	GAGGAGGGGGAGGAGGAG	61.109	229	337	565
Unigene018608	(CTC)7	CCAACAATGGAGACGAAGGT	59.966	AAGAGGTAGGGATCGGAGGA	60.03	188	167	354
Unigene018622	(CTC)10catctccatctccatctcgagagaaccagagggaac(GA)7	TCCGATCTCTCATCCCAATC	59.971	TAGACGCACTTCATGTTGGC	59.871	245	329	573
Unigene018636	(TA)6	TTTCTAAATCGCTAACCAGCAA	59.066	ACGGGGGAGTGAGAGAGATT	60.073	218	7	224
Unigene018646	(TC)6tttcctttctctataaatgcatggctgctgaagttgatgataagcaacaagcaccattatcaacaacaaa(CT)10	AAACGTTGAGGCTTCGTGTT	59.78	CAACAAAGTGCCCTTTAGGC	59.747	238	16	253
Unigene018656	(TAA)6	CAAATTGCGTTACATTGGCA	60.508	GTTGTTTTGCGGTGGTTTTT	59.883	217	67	283
Unigene018656	(GGT)5	GAGGGGGAAGATTCAGATCC	59.835	ATCTCGGCCTTGATCTCCTT	60.176	261	339	599
Unigene018659	(AT)6	CAAACCTTCTCTGGTTCCCA	60.081	TCTTCTCTTCTTCTCATCTCCCA	59.585	127	764	890
Unigene018671	(A)10gaaaagaaaaaaatagttttag(T)11	GTGCTGAGCTGGAAGGGTAG	60.012	TGCCTCTCTAAATACAACATCAAAA	59.262	209	154	362
Unigene018683	(AT)10ttgtttttc(T)10	GAGAAATTCCTTTCCCGGTC	59.881	CCCAAACATTTCTCCCAACA	60.724	185	260	444
Unigene018684	(CTT)7	TAGCAGCTGGTTCAACATGG	59.864	GTAAGAGTTGGCCCCATGAA	59.933	194	287	480
Unigene018687	(TG)6	ATCCTGCCCCTTCTTCATTT	59.903	ACACTGCTCTCTGGAAGCCT	59.205	167	13	179
Unigene018702	(TA)7	CTAGTGCCTGAGATCGCACA	60.16	GACATTGCAAACAAAAGCCA	59.712	250	735	984
Unigene018708	(GAT)5	AACCTTCCTTGCCAACAATG	59.971	TTCCCTCGATTCGAACAAAC	60.051	231	116	346
Unigene018709	(GAT)5	AACCTTCCTTGCCAACAATG	59.971	TTCCCTCGATTCGAACAAAC	60.051	231	116	346
Unigene018712	(T)10atttgttgcca(T)10	TTGTTTCCCTGCGAAGAAAT	59.685	ATCCAAAACTTGCTGGCACT	59.74	270	1	270
Unigene018720	(TAT)5	AGCAGACCAAGAACCCTTGA	59.844	ACAAGGATGGATGCCTTAGC	59.154	143	1180	1322
Unigene018728	(ACG)6	GGAGATAAGGCGATCACCAA	60.036	TCAAACTTAACGGAAACGGC	60.11	268	605	872
Unigene018728	(ATT)8	TTACTCGGTCGTTATTCCGC	60.096	ACCCAAAAGTACACCCTCCC	60.088	204	1033	1236
Unigene018733	(TCT)5	TGCTAGCACATCACCACTCC	59.862	TTCTCGTCTTCCACCAAACC	60.088	265	153	417
Unigene018738	(TGA)5	GGACAGGAACTCCGATCAAA	60.05	AGATTTTTCCGGCACCTCTT	60.074	257	573	829
Unigene018742	(GAA)6	TGAAGCATCCCTGTATGCAA	60.22	GGCTGAGTTGAGGACCAAGA	60.386	101	620	720
Unigene018743	(AAG)7	CCCTCTTTTACGAGCAGCAC	60.015	TTGATAGCTTCCTCGCCACT	59.978	258	311	568
Unigene018757	(CT)7	CCGAGGCCTCTCTTTCTTTT	59.955	TTGGAGGATTTGAGGCAAAC	60.051	208	95	302
Unigene018759	(TATC)5(TA)8	GTATGGCATTGCCCATCTTC	60.304	GACTGGCCTTCCATTGATGT	59.934	233	9	241
Unigene018759	(TGTA)7	ATCTTGTCCATTGTCCTCGC	60.081	CATGCAAACCATCCTTGTCA	60.517	174	1149	1322
Unigene018762	(TCG)5	ATGCCCTCGGTTCTTCTTCT	60.212	TCAAGCGCAGAATCAATGTC	59.955	253	37	289
Unigene018770	(CTC)5	CATCTCCAATGGCTCCTCTT	59.239	CGAGGACGAAGGAGTGGTTA	60.246	231	20	250
Unigene018774	(GAG)6	GGACTCTCCCAAGTCCATCA	60.048	CAATGGTGCACAAACTCCAC	60.008	176	464	639
Unigene018775	(GAG)6	GGACTCTCCCAAGTCCATCA	60.048	CAATGGTGCACAAACTCCAC	60.008	176	365	540
Unigene018817	(CCG)5	GGAACCACTCATCCTCCAAA	59.903	AGAGAGCTAGGTGGTGGGGT	60.133	144	143	286
Unigene018819	(TC)8	GTTGCGGAATGATACCAAGC	60.478	AGGGTGAGGAAAGGGATTGT	59.795	133	3	135
Unigene018827	(CCTCT)5	AATACACACCCAAAACCCCC	60.703	TCTCTCCTGACGAGTCCTGC	60.701	114	287	400
Unigene018841	(TTG)5	ATGCTGGTACACTGCTGCTG	60.08	CAGAGAACCTCACAATCCCAA	60.096	125	1720	1844
Unigene018843	(GTG)5	CGACCGCTATGAGTCAGACA	60.008	CGCCGGTCATCATACCTATC	60.318	237	736	972
Unigene018849	(CCT)6	ACGATCTCGTCATCTCCCAC	60.08	GGAAACAGCAGGAGAAGCAG	60.134	153	147	299
Unigene018849	(GT)6(AT)9	TTTCTCTTCTCGCCTTCCTG	59.688	AGAAGTGAATTCCTGCCACAA	59.726	255	550	804
Unigene018850	(TTC)7ttatatttctcttgatcttttgctcaaaatatatatataacacacacacaaactcatcacaagtttagtaatcctagtcaaactttctctttata(TCT)6	CTCACCAAACTAAGCCCCAA	60.103	GAGAGAGCCAGTGAGAACCAA	59.589	275	212	486
Unigene018859	(GAA)6	CCACATCGTTTAATTCGGCT	59.96	CTCTCATTCTCCGCCTTCAG	60.088	202	381	582
Unigene018865	(AG)7	TGCCTTAGTGCCTCCTCACT	60.012	AGATGTGAGGCTTTTCACGG	60.255	243	141	383
Unigene018866	(GTG)5	TCCATCAGAGAGCATGTTGC	59.95	CTGATGATGCCTCCCCTTTA	60.029	125	475	599
Unigene018866	(A)13caaaaactaacaaagtaaagaaagagatgatatgaaggagggttactagtttcatccaattttcgcgtcgta(TGG)5	TTGGTGGGAGGAAAACAGAG	60.081	CCTCACTTTCGAAATTAAAAGGAA	60.004	271	805	1075
Unigene018868	(TGA)7	GAGGAGCCACATTGGAGAAG	59.803	GTCCTTCTTCTTCAGCACCG	59.989	191	792	982
Unigene018872	(TG)7(TA)8	ACCCCAAAGCAAAAATGAAA	59.429	CGGAGCATATTTTTGCGAAC	60.588	195	1487	1681
Unigene018874	(GAT)6	ACCTGACAGTGAGGGAGGTG	60.153	CATTTCCTCTTCTTGGCTGG	59.807	186	424	609
Unigene018881	(ACG)6	ACGCTGAAGACGAAGACGAT	60.02	CACCAAAAGCACAAACCCTT	60.008	239	604	842
Unigene018895	(AC)6	GCATATGACGGGACTTGACC	60.348	CCAATGAGACAGCGAAATGA	59.799	241	731	971
Unigene018908	(AC)7	TACATAAACCCCGGACAGGA	60.184	TATGTGTGTGTGCGCGTATG	60.209	123	45	167
Unigene018921	(TC)6	GGTTGTTGTTCTCGCGTTTT	60.154	CTCGTTGAGATCAAGCACCA	59.984	185	1	185
Unigene018921	(GGA)5	TGGTGCTTGATCTCAACGAG	59.984	TGGAAAGAACATCCTCGTCA	59.215	242	166	407
Unigene018926	(TCT)5	ATTGATTCCAATCCATCCGA	60.096	GTGGATGCTTGTGGTTGATG	59.967	194	143	336
Unigene018933	(TGG)7(AGG)6	ATCACATTGGCATGTCCTCA	59.925	ACCCACCAGAGACACCAAAC	59.859	279	798	1076
Unigene018934	(TGG)7g(GGA)5	CATCACATTGGCATGTCCTC	59.925	TTCATTAGATCATGGAAGTGAGTTTC	59.912	233	948	1180
Unigene018943	(TA)6	TCTGTTTTCCGATCGATTCC	60.014	CCATCGCTATGGGTTGTCTT	59.955	279	78	356
Unigene018945	(CCT)5	ATTTCCGCGTCAACTACACC	60	AGCTGAGATGAGAAGCGAGC	60.004	251	294	544
Unigene018952	(TC)8	GACCCGCTTCTAGAGCACAC	60.02	GAGATGGAGATGGAGGTGGA	60.008	135	22	156
Unigene018952	(TGA)5	GATGGTTGCACACTGGTGAC	60.013	GGCACTTGAAAACCCTTGAA	60.088	103	1482	1584
Unigene018959	(GT)6	ATCATTGGCATTGCGTGATA	59.921	GCTGGAATTTAGCCATGTCA	58.723	174	94	267
Unigene018959	(GA)7	GGAAGGGGTGGAGTGTAGGA	61.279	CAAGCCACAAATCATTCCCT	59.933	269	185	453
Unigene018960	(CAT)6	CAAGAAAAGCTTGGTTCCCA	60.22	AGGGAGAGGAGTCGGAGAAG	59.945	206	9	214
Unigene018966	(GGC)5	ATTCGAGTTTCACAGGACGG	60.111	TCTCTTGTGCTGCACTCCAC	60.187	193	342	534
Unigene018967	(GGC)5	ATTCGAGTTTCACAGGACGG	60.111	TCTCTTGTGCTGCACTCCAC	60.187	193	398	590
Unigene018968	(TA)7	AAGAACACAACACTCTCAATCCA	58.758	CTGAAACCACACCTCCACCT	60.002	200	0	199
Unigene018971	(TG)7	GCCAAAGGTAATGCTCCTTG	59.708	AAAGCCGGTGCATTTGATTA	60.456	276	14	289
Unigene018980	(TAT)5	GCTGCTGGTGGACTTGTTCT	60.453	CCAGACGCATCCCAAATAAA	60.827	206	381	586
Unigene018981	(TAT)5	GCTGCTGGTGGACTTGTTCT	60.453	CCAGACGCATCCCAAATAAA	60.827	206	399	604
Unigene018984	(AG)9	CACGCGTTGTGTTGTTGC	60.965	GGATCCGATGAAAGAGAGCA	60.303	100	7	106
Unigene018984	(GCA)7	CACCAGTAGCCATAGCAGCA	60.035	GTTGAGATCGAAAGGAAGCG	59.955	250	444	693
Unigene018992	(TC)6	CTAGATCGGAAGAGCCCCAT	60.558	CGTTGATGAGGAAGAGGAGC	59.95	120	4	123
Unigene018993	(GGT)6	TGATTCAAAGGTTCCCGAAG	60.044	AACCATTCTCCCTTTCGCTT	60.074	187	348	534
Unigene018998	(AGAAG)5	AAAGAACGAAATAGTTCGGCA	58.888	TTCCAAAACTTCACCTTCCG	60.081	215	4	218
Unigene019003	(GA)6	CCAGAACCAAACACCATTCC	60.21	GAAGTTTGAATCTGAGCGCC	59.962	183	603	785
Unigene019018	(TCT)13	CCCTTGAATGCTCTCTGCTC	60.096	CAGCAGGCATGAAGTGAAAA	59.988	110	845	954
Unigene019019	(GAG)5	ATCCCTCCCAACCCATATTC	59.843	GGCTACGGAGCTGGATGTAA	60.235	270	109	378
Unigene019026	(TA)6	TCATCTGGAAGGGCATTTTC	60.014	CCCCGAGATTGTAAATCCAAA	61.015	220	1410	1629
Unigene019027	(TA)8	CTTTCTCCTCCCCCTTCATC	60.008	CGGAAATGGTCACTGTGTTG	60.001	214	34	247
Unigene019027	(CCT)5	CTGCAAAGCTTGCAAAATCA	60.133	CACGTAGCATGGTTGATTGC	60.142	259	285	543
Unigene019028	(CCT)5	ATTTCCGGTCCTTTTGATCC	60.131	CCACGTAGCATGGTTGATTG	59.988	277	288	564
Unigene019029	(TA)8	CTTTCTCCTCCCCCTTCATC	60.008	CGGAAATGGTCACTGTGTTG	60.001	214	34	247
Unigene019029	(CCT)5	ATTTCCGGTCCTTTTGATCC	60.131	CCACGTAGCATGGTTGATTG	59.988	277	241	517
Unigene019039	(AG)7	CTCCTCATTTTCCGAATGGA	60.006	TAGCACAAACAGGCCTTCCT	59.875	142	977	1118
Unigene019043	(TGT)11	CGAGTGTCCGGGAACATAGT	59.989	TCTGTATTGCAGAGCAGGGG	61.336	176	635	810
Unigene019044	(TTC)5	GAGGTTTGTGAGCTTTGGGA	60.232	GAGAACACCTCACCCCACAC	60.421	154	51	204
Unigene019045	(CT)9	AACAGAACCACGTCAAACCC	59.867	CGACATAGTTGTCGCTCTGC	59.621	252	1	252
Unigene019052	(AGG)6	TGCAAGTCAGCCTTTTTCAA	59.585	GCATTTTCAGCCTCTCGTTT	59.457	264	369	632
Unigene019053	(TGG)6	AGGGGAGAGCGTCTTCTTTC	59.957	GCGAGGTTGACTCCTCTCAC	59.993	160	34	193
Unigene019054	(ATC)5	CTCCAACCATCCACAAAACA	59.389	GCCACAGCTTTCAGAACCTC	59.997	221	44	264
Unigene019058	(GGA)5	CGTGATGTTGGATGTTGAGG	59.96	ACTTCACCCATAAAACCCCC	59.919	218	1470	1687
Unigene019059	(AT)15	TGCGAGTGGCTGATTGTTAG	60.011	TTCACAAACTTTCAACGGGA	59.145	140	2196	2335
Unigene019072	(TGA)7	TGCCCAGAATTTCCAAAAAG	60.046	TTTTACGGCGTCCAATTTTC	59.943	270	1805	2074
Unigene019073	(TGA)6	AGGAGTTCGCAGATGCACTT	60.02	GCGTCCAATTTTCAAAGCAT	60.081	170	436	605
Unigene019077	(AT)7	TGCTTGCATGCATAGTTTGG	60.807	TGCAGCCATCAGTGCATACT	60.445	159	1995	2153
Unigene019083	(A)12taagacgaacaaatcctcgcaagcacggaaat(A)10	TTGTAAGCGGGGTTTTATGG	59.826	GGGACTGTGAGGAAGTTTCTTTT	60.029	242	999	1240
Unigene019111	(TCC)6	CCTCCACCTTCCTCCACC	60.457	GCAGCTTCACCATAACACCA	59.722	232	0	231
Unigene019127	(TCC)5	AGGTTCTCGCCTTCACTCAA	59.989	TTTGCTCTGTCATCAGCCAC	59.992	165	416	580
Unigene019133	(AG)9	CGTGAAGAAAAGAAAAGCGG	59.99	AGTCATCAATCAAGGCAGGC	60.226	120	5	124
Unigene019149	(ACC)5	AGGAGGACAAGGACTTGGGT	59.968	CACCATGGATGATGGTTTGA	60.177	161	105	265
Unigene019150	(ACC)5	AGGAGGACAAGGACTTGGGT	59.968	CACCATGGATGATGGTTTGA	60.177	161	105	265
Unigene019153	(ACC)5	AGGAGGACAAGGACTTGGGT	59.968	CACCATGGATGATGGTTTGA	60.177	161	105	265
Unigene019156	(TGC)5	GATTGCTTTGGGGCTATGAA	60.038	CCTTGCTCTTGCCTCCATAC	59.836	105	389	493
Unigene019158	(T)12(AT)7	ATGCTAACAACGGAGGAACG	60.132	TCACAACCCATGCAGGAATA	59.924	161	88	248
Unigene019162	(GC)6	AATCTTGGTATGGAGCCACG	59.955	TCTCAAGCTCCTTGTCAGCA	59.855	166	103	268
Unigene019167	(CTC)6	GGAACTGGGACTAGGGTTTCA	60.347	GGGATTGCGAAGATGAAGAA	60.155	228	0	227
Unigene019167	(GCC)6	CTAGGAAGTCCTCTCCGCCT	59.972	CCGCTGAAGATGGACTTTTC	59.813	144	288	431
Unigene019168	(AAG)6	TTGCAAGATTGATGGGGTTT	60.309	GAGATTCAACCTCGCCAAAG	59.813	260	830	1089
Unigene019172	(ATC)7	ACAAACTTCGACCACCGTTC	60.012	CCAAGAAAGGAAACTGCTGG	59.846	230	118	347
Unigene019181	(CGG)5	ATGGGATGACGAGGATTGAG	59.886	CTCCACACCCCCAATAGAGA	59.92	152	697	848
Unigene019181	(AAC)6actgatccttcttctctagtcactagaccttcatctgccacaacatcaatcacatctccatgaagag(A)11	TCAGACCAAACAAATGCTGAA	59.307	TCATTTCTCCATCTCAATGCAC	60.081	239	1140	1378
Unigene019184	(TG)6	GGTTTGACTAGTTCAGCCCTTT	58.827	TGGAATGGGAGAGAAAAACG	60.044	216	3	218
Unigene019196	(TA)6	GTGTCTCCCTCCCTCTCTCC	60.198	TGCAGATTGTTTTGATCATGC	59.685	111	20	130
Unigene019199	(CGA)5	CGGCTGAAGAGCGAAGTCTA	60.807	GAGAGGAGGCATTGAAGGTG	59.803	194	8	201
Unigene019207	(TA)7	TAAGCAGGTTTATGGGTCCG	59.953	CCTCACTAATCACACACCGC	59.165	135	941	1075
Unigene019212	(GA)6	CTTGGCAGTGTTCTCTGACG	59.616	ACGCTGCAACAAACACATTG	60.764	165	110	274
Unigene019227	(GTG)5	GTACGTGGAGCCTCTCAAGG	59.867	TACCACCAGCACCACCATAA	59.84	185	453	637
Unigene019227	(GGT)5	GAAAGAACTCCATTGCTGGC	59.82	TGCAGAGACTGGCATCTGAG	60.294	174	740	913
Unigene019233	(GA)12	ACCCAAACACACAGAGGGAG	60.002	CACCTGGATCTCATCGTCCT	60.072	219	10	228
Unigene019237	(CTT)5	CAAAACCAACCATCCAATCC	60.029	AGAGGATGAGGAAGGGGAGA	60.149	137	29	165
Unigene019254	(CT)7	CCACGATTCACTCCCTTCTC	59.655	GAAATCCCAGCAGTTCTCCA	60.195	163	11	173
Unigene019256	(ATTT)5	GGGTTTGTCTCCAAGGATCA	59.903	TACTCCTCCTAGCTGGGCAA	59.971	191	40	230
Unigene019271	(A)12tttacattattcatgaaacgaaggttctttcaggctccacg(TC)8	AGAAGCGGAAATGAAAGGCT	60.34	TTTGGATGGAGCTCTGGTTC	60.195	163	13	175
Unigene019298	(CGC)7	GCGAGCAAAGGTAGGGTTTA	59.361	AGACTGCGGAGGAAGACAAA	59.989	189	14	202
Unigene019300	(ATG)7	TTGCAAGAAGGCTTTCCCTA	59.953	ATCCTCATCATCTGCTCCGA	60.736	214	2497	2710
Unigene019304	(TGG)5	AGAACCCTTGACTCTCCGGT	60.111	GCGAGCTCTGGATTCTCATC	60.065	206	246	451
Unigene019312	(CT)6	AAAGCTCCTCTCATGGCTCA	60.096	ACACATCTCGTCTTCCCCAC	59.969	204	202	405
Unigene019334	(CTC)7	CCCACCAAGTCAACCACTCT	60.002	CAATTTTCTTCCCCGGAAAC	60.644	266	226	491
Unigene019335	(ATCA)5	CTTTCAACTCCCCCATGAAA	59.903	CGATCCACGCTGATCTTTTT	60.214	213	31	243
Unigene019335	(CGG)5	AGGTAGTTACCGACCCTGGC	60.382	ACGACGAAGACAAGGACGAC	60.307	190	337	526
Unigene019336	(TA)6	CCACCACCTTCCTGACAAGT	60.002	TCATCATGGAGAAGGCAATG	59.604	257	1345	1601
Unigene019342	(AT)6	ATCACATGAACTTCGCACCA	60.12	GTTGCTTGGGTTGTTCCAGT	60.012	230	147	376
Unigene019346	(AGA)5	ATCGCAATACGAAGAATCCG	60.06	TTCCCTTCCCTTCCTCATCT	60.008	228	466	693
Unigene019350	(TG)12	TCTCGTCTTTGCTTCCGACT	60.134	CGGATCCGTTTACACCCTAA	59.817	267	33	299
Unigene019352	(TTA)5	TCACTGTTGGTGCAGGTGAT	60.162	TTCCACAACACAAAAATTCCA	58.903	183	1810	1992
Unigene019362	(TC)8	TCCTTCCGTCATTGGAGAAC	60.05	GCCTTCTTCCCACCATCATA	59.894	205	420	624
Unigene019364	(AT)6	GCTGCCTCTTTATTTGGCTG	59.982	TGCATGCTACCCTCTATGCTT	59.881	128	2189	2316
Unigene019367	(AT)7	TTCTTGTTGTGATTTTAACCCAAG	59.469	GAGAAGAGCTCAGGGGATCA	59.486	177	64	240
Unigene019372	(AAG)5atgatgatgat(GAA)15	GGCAAAGATCGATGTGGAGA	61.159	TGCATAATCATTGTTTGTAAATCCA	60.46	160	419	578
Unigene019374	(TGA)5	GATAACAATGGGGGTGTTGC	60.059	ATCGAAAGCTCGAATCATCG	60.318	216	544	759
Unigene019376	(TGA)5	GATAACAATGGGGGTGTTGC	60.059	TCCCACCTCACCTTCTCAAC	60.088	104	544	647
Unigene019377	(GA)6	GGAGATGATGGACAGGAGGA	60.008	AGGGTGGTCAGAAGTGCATC	60.12	180	775	954
Unigene019407	(ATG)5	AGTGATGGTTTCCTTCGTGG	59.966	TTCCAGAGTTGGCAGAGGTT	59.844	228	1432	1659
Unigene019408	(AT)10	CGCTGAAGTGAACTCTGCAC	59.776	TTCACCAGTCCCATTCCTTC	59.903	162	656	817
Unigene019430	(CCT)6	ATCCACCTTCTCCTCCGTCT	60.073	GGAGAAGCCTTGGGACTCTT	59.817	213	89	301
Unigene019430	(TTG)5ttcttgttgttgttgccgctgctgctgtgttgatgttgctgt(TGC)5tgttcttacttgctcagctcttgattttggtggggatgaggagtaggagcatgagatttgattgacattatctttcaattatgattaatttcagt(GAA)7	TTTCCACAAATTCTTCTCTCTGG	59.749	TGACAATGCTATCAATATGAACAAGA	59.93	280	2042	2321
Unigene019440	(CCA)5	TGATGGAAAGACTGGGAAGG	60.042	CTCTGCTTCTGAAGTTGGGG	59.982	151	580	730
Unigene019454	(GTG)5	TCGGATGGTCTTTTCTACCG	60.066	GGAAACAAGGTCTTGAGGCA	60.232	230	152	381
Unigene019456	(CTT)6	CCAAAGCTAAAGCTAAGCCC	58.299	ACCGCTACTGGAGTTTGGTG	60.171	238	49	286
Unigene019463	(AC)7(AT)10	TCACCAACAAAGCTTACCCC	59.971	TGCCATCCCCATCAATAAAT	59.979	194	1544	1737
Unigene019471	(CT)7	AAAGCCCTTCGACTCCATTT	60.074	TGATCCGAGCTTCAGATTCC	60.303	128	38	165
Unigene019472	(CT)7	AAAGCCCTTCGACTCCATTT	60.074	TGATCCGAGCTTCAGATTCC	60.303	128	38	165
Unigene019473	(AGA)5agtttatgacac(GGA)7	CCTGAGGTATTTGATGCCGT	59.955	CCCGTTCATCCATGTTCTCT	59.927	223	249	471
Unigene019476	(AGA)5	AAAGGACACCGATGCATGA	60.064	CATTCAGGAGCAATGCTTGA	59.948	169	115	283
Unigene019485	(AAC)5	AACAAAGAAAAATCGCGAGG	59.338	GCTTGATGAAGCCACTGTCA	59.992	137	619	755
Unigene019486	(GAT)7	TGGTTCACGGGAAATATCGT	60.192	ATTACCGTCGACCCTTACCC	60.074	227	1997	2223
Unigene019490	(GAT)6	GCTGATGGTTGTGGACAAGA	59.682	ATCCTTCCCAACTGCATCAC	59.934	234	581	814
Unigene019493	(AT)7	CTTGAGTGCAGGTCAGCTTG	59.77	TTTTGGGAACAATACCTGCC	59.801	218	660	877
Unigene019504	(ATT)5	TTCAAGGATTGAGTTGTCTCTGA	58.969	AAATTTGTGGCTTTGGATGC	59.945	255	37	291
Unigene019506	(TCC)5tt(CTC)5	TCCTCCCTTCTCTCCTCCTC	59.883	TTCGACATTCGGAAGTAGGG	60.066	167	226	392
Unigene019530	(TAA)6	TCGTTGGCATTAACCATTGA	59.93	ACGTTCCCAAATTGAAGCAA	60.481	250	464	713
Unigene019541	(GATC)6	TTGTGTGTGCATTGTGGATG	60.003	CCTGGAAGAAGAGTTCTGCG	60.126	230	167	396
Unigene019541	(T)10cttttttc(T)14	GGGGTACTTGCGAGAACAGA	60.255	GCCCATGCCAGTACCATAAC	60.221	223	1677	1899
Unigene019554	(TA)7	CAGCCCTTCAAAGACTCCTG	59.982	CTAGACAGCCTGCCTGATCC	59.973	249	938	1186
Unigene019555	(GAA)5	AAAGAGACCCTCTTCGCTCC	59.957	GATTGGTAGCGGTCCAGAAA	60.074	237	110	346
Unigene019558	(TTG)5	ATGATCGTTCCTCCCTCTGA	59.612	CACCCATTTCAAGGAAAACA	58.448	275	1742	2016
Unigene019559	(TTG)5	ATGATCGTTCCTCCCTCTGA	59.612	CACCCATTTCAAGGAAAACA	58.448	275	1667	1941
Unigene019563	(GAG)5	GCTGTTGCTGATGAGGATGA	59.95	GGCTTCTTCAAAGGTTGCTG	59.993	173	273	445
Unigene019569	(CAG)6	ATCTGCCGATGATCAGCTCT	59.941	GAACCCACGATCATACCCAC	60.057	223	584	806
Unigene019583	(TGC)5	GCTGCCAAGTATTCCACCTC	59.7	TGCATTGTGGTACAAGTGGG	60.427	252	866	1117
Unigene019584	(TGC)5	TCCACCTCACCTCATCACAA	60.088	ATTACGGCCGGAAAATTCAT	60.517	173	1005	1177
Unigene019601	(CTA)6	GCTCCTTCTCCCTCTCACTTC	59.572	GCGGAGAACCACATCTTTGT	60.119	263	0	262
Unigene019605	(TCT)7	ATCTTTTCCTCTCCGCGTCT	60.349	ATGACGATGACGAGCATCAC	59.669	259	39	297
Unigene019610	(TA)6	TGCAAGTTGGATTTGCTGAG	59.988	CAAAGTTGGACGACAGAGAGG	59.892	185	1629	1813
Unigene019613	(ACA)6	GGCAAAGTCAAATGGAGCAT	60.081	GCTGGTAAACTTTTGCTGCC	59.889	207	78	284
Unigene019613	(T)13ccaaagatttattaga(T)10	ACGATCATCACCGCTAAACC	59.962	TGAACTCAAGATTTTTACTTAGCCTG	59.454	265	926	1190
Unigene019614	(TGA)5	GGGTTGGATTGGATGATGAG	60.135	CTCATCCGATTCCTTGATCC	59.44	265	28	292
Unigene019621	(AGC)6	TCTGGATCGAGATGTGTGGA	60.205	CGAAGGAGTTGAAGAGGCTG	60.126	246	209	454
Unigene019622	(AAG)5aggaaatggttgcagtggagatgcagagtccagtgagcacttcttataacggacatggtgatcatgttgttgggaagcag(GAT)6	ATGTGCTGATGCATTCAAGG	59.679	TGGCCACCAATTTCTCTACC	59.933	195	1352	1546
Unigene019626	(TA)10attcgggttttggatcctggtttcagttttcgggtttcggatccgagaccagcgagcgatcaccagcagcgaagatgaagat(GAA)6	CGGCTTTTGAATCTCTTCGT	59.452	TGAAAATTACAAAAACCCCTCA	58.518	252	669	920
Unigene019637	(TCA)5	AGCTCATGGCTGTCGAATCT	59.981	CCGGGCAATCAAACTACACT	59.993	232	2269	2500
Unigene019641	(AG)8	CTTGTCTCATGGCGGAGAAC	60.801	TTTACAATGATCCATCGCCA	59.891	207	6	212
Unigene019641	(GAT)5gaagatgatgatgattgtgaggatgaagatgac(GAT)5	AGACGTTGCTATGGCTCGAT	59.866	CAACGACTCAGGAACGAGTG	59.461	247	803	1049
Unigene019652	(ATG)9	CGATGGTATGCATGATTTGC	59.921	TGGTAAAAGTGTCCCGGAAG	59.964	116	334	449
Unigene019653	(ATG)12	CGATGGTATGCATGATTTGC	59.921	CATCACTATCGAAGGCAGCA	59.972	182	334	515
Unigene019654	(ATG)12	TAGTCCGACCAAGTATCCGC	60.096	TGGTAAAAGTGTCCCGGAAG	59.964	141	1222	1362
Unigene019657	(AT)7	ATCATTCCGCGAGCAGATAC	60.207	GCCATTGTCTTCGGTCATTT	59.939	250	697	946
Unigene019661	(GAT)5gaggaagataccccgcagccaccagccaagaagaggaaatgaggc(A)11	GCCCGACTTGTAGAACGACT	59.357	AAACACATCCCACATTGGCT	60.24	199	872	1070
Unigene019663	(TC)6	GGTCTGTCTCTAGTGTTCATCTTTTC	58.948	TTTTCCTCCAAATGGGTGAG	59.903	160	0	159
Unigene019663	(TCT)6	CTCACCCATTTGGAGGAAAA	59.903	GGCAAAAACCAATCAGCAAT	59.945	239	140	378
Unigene019666	(CCT)5	ATTCAGCTCGCCCTCTTCTT	60.484	GATCAACAACCTCGGGCTTA	60.074	142	16	157
Unigene019680	(AT)8gatgtttgtattaccttgtttctacaacatcatgcatagtttcttttcttttcatttctttttct(TA)6	GCACAACAAATTCTCAGCCA	59.847	GCCCCTTAAAATCAAACAATACC	59.972	222	2288	2509
Unigene019687	(ATA)6	ACGGCAGAGTGGTAGGAGAA	59.867	GTGAAATCCAAAACGGCAAA	60.846	251	424	674
Unigene019689	(TC)7	TCGTTCTCTTCTTCTTCTTCGC	60.262	CCCTTCCCTTCTTCTCCATC	60.008	205	13	217
Unigene019695	(GTT)7	TGAGGCTCAATTTCTAGGGC	59.41	AGACCCTCCTCCGAACAACT	60.111	205	40	244
Unigene019702	(CTT)5	GCTCTGGGCTTTGAAGAAGA	59.694	CTGTTTGCATCCATCACAATG	59.98	257	27	283
Unigene019702	(TGA)5	GTCTCCCACCAGAGGATGAA	60.048	CAAAGTCCTCAAACCCCTCA	60.081	102	741	842
Unigene019702	(AAC)6	GGAAGAAGAATGGTGGGACA	59.903	AACCACCTCCATGAATTTGC	59.797	270	993	1262
Unigene019714	(GCAA)6	CCAGTTTTGTAGGCCGTTGT	60.03	CAAAGCATCAAACGAAGTGG	59.317	261	879	1139
Unigene019723	(A)16gacagaggaaaag(A)10	TGTCTGCTCTTCCGTTTTGA	59.566	TGCCCATCTGATGAGTGAAA	60.201	185	714	898
Unigene019724	(CTC)7	TTTGCATTTCTCAGCTCCCT	59.955	ATTTGGAAGATCGAGCCCTT	60.039	245	135	379
Unigene019731	(T)11ctcccgatcgcatgttattttctgacttgaatgacttgtaacattgaaaaactcaatcttttgtgtcattttt(A)15	CAGGAGGAATATGAAGGCCA	60.029	ATGAGCAGCATTTGCTTTCC	60.361	227	1793	2019
Unigene019751	(CT)7	CAAAAGGGATTCCGTTCCTT	60.291	TCACTTGCAGCTCATCATCC	59.95	184	11	194
Unigene019754	(TAT)5	GGCACTTCCTTCCCTTCACT	60.628	CCAATCCCAATTCCAATCAC	59.991	162	1	162
Unigene019757	(TGG)5	CTGCTGCTGCTACTGTGGAG	59.946	ATGCGCCACTTCTCTCACTT	60.02	251	260	510
Unigene019757	(ACA)6	CAAGTGCAATGTGGGGTATG	59.84	GGCGGTAGGTGTTGCTGTAG	60.71	274	1224	1497
Unigene019765	(TCC)7	ATCTCCCCATCACCCCTATC	59.977	TGTCCCAGCTCCTCTGAAGT	59.986	241	35	275
Unigene019765	(GAA)5	ATGGTGTCCCAGATGAGAGC	60.08	CAGCAGCAGTATGCTTTGGA	60.157	244	832	1075
Unigene019769	(AGA)6	GCGTCCTTGGAGTGTGGTAT	59.997	TTCTCTTCCTTTCCAGCATCA	59.94	217	784	1000
Unigene019771	(TC)7	ACCGTCACCTTCAGCTCTGT	59.907	CATGGGAATCAAGAAGCCAT	59.894	170	13	182
Unigene019771	(TAT)6	TGCTCTCATCGACAAACCAG	59.984	TCTGCTCTCTTGTAATAAACTGGAAA	59.865	280	1601	1880
Unigene019772	(TTC)7	TTGAAGTTCCCAAACGCTCT	59.853	ACCAGCATCACCATGTACGA	59.992	221	57	277
Unigene019772	(TAT)6	TGCTCTCATCGACAAACCAG	59.984	TCTGCTCTCTTGTAATAAACTGGAAA	59.865	280	1554	1833
Unigene019773	(TAT)6	TGCTCTCATCGACAAACCAG	59.984	TCTGCTCTCTTGTAATAAACTGGAAA	59.865	280	1093	1372
Unigene019775	(TCC)5	GCGTCATCCACCTCTACCAT	59.957	CAAACCTGACCACCACACTG	60.039	246	388	633
Unigene019779	(TTG)5	CTTGGGTGTTGTTTGTGGTG	59.89	GTCCAGAGTTGCCTCTCCAG	59.986	212	93	304
Unigene019785	(CCA)7	CAATGAGAGGCTTCTGGCTC	60.096	GCATCATCATCATCACTGGC	60.047	257	222	478
Unigene019786	(CTC)5	CGTCCTTGCCTTTACTACGC	59.904	CACTTCCTGCTCCCATGATT	60.073	235	648	882
Unigene019788	(ATG)7	TGTCTGCAAAAATTGCAAGG	59.849	CAAGCAGCCTTTCTTTGCTC	60.27	127	393	519
Unigene019794	(AGG)5	AGGGAAAGGAGGGTGAAAGA	60.045	TCAAACCTGTCTCAATCCCC	59.903	201	225	425
Unigene019800	(TCA)7	ATTGCATTGCTCTGCACAAG	60.019	GAAGACAGCCCCATGTGTTT	59.973	175	2061	2235
Unigene019804	(TTTC)5	CTAAGGTTGGTGGTTGTGGG	60.26	CGATGTACATTCATCCCAATTC	59.162	159	2428	2586
Unigene019813	(ATG)5	ACGAGCTCTTGGTGAGGAAA	59.989	CCCCAATTCGACAAAGTGAT	59.79	233	277	509
Unigene019818	(GCA)6	AGGGTCACCATCAAGTAGCG	60.134	CAAGCCCTTCTTGGCTTGTA	60.378	277	948	1224
Unigene019837	(AG)9cttccactcttctatttggtttcaaaatccagtctttttgtagattgg(AT)9	CCACTTCAAAGACTTGTTAGAGAGAA	59.553	GGCTTTGGAGCTGTTTCAGT	59.478	272	2	273
Unigene019837	(AT)8	TGTTGGAAACCATTGCAGAA	60.088	AGTCTGGCGACGTTGATCTT	59.874	256	691	946
Unigene019838	(TCT)6	CATGCAAGGGTCACAGATCA	60.688	ACCTTGCACCAACATCAACA	60.008	243	576	818
Unigene019866	(GCA)7	CCAGCAGCTCCAACTAAAGC	60.154	CTTGACTTGCTGAAATGCCA	59.988	158	748	905
Unigene019872	(CT)8	AACGCTTGGAACGCATTG	60.812	AGCATTGCTCATCTTGCCTT	59.985	206	34	239
Unigene019873	(TC)7	GCACCGCTCTTTCTAGCTTC	59.364	TAGATTGGATGGTTTTCCGC	59.901	196	20	215
Unigene019873	(CAG)5	TTCCTCAAGCGAATTATGGC	60.175	GAGACATGAACTGGGGGAAA	59.903	205	1854	2058
Unigene019874	(CAG)5	AAGGCCATAACCCACCCTAC	60.074	GAGACATGAACTGGGGGAAA	59.903	265	1707	1971
Unigene019875	(TC)7	GCACCGCTCTTTCTAGCTTC	59.364	TAGATTGGATGGTTTTCCGC	59.901	196	20	215
Unigene019875	(CAG)5	TTCCTCAAGCGAATTATGGC	60.175	GAGACATGAACTGGGGGAAA	59.903	205	1854	2058
Unigene019876	(AGA)5	GCGTCGGAGGTTATGAGAAG	59.836	GTGCTCGGGATCATCATCTT	60.042	197	776	972
Unigene019877	(TA)7	CACCAAAGTCCTCCCTTGAA	60.081	AACAGCACCAAATCAAGGCT	59.74	178	1890	2067
Unigene019878	(TA)7	CACCAAAGTCCTCCCTTGAA	60.081	AACAGCACCAAATCAAGGCT	59.74	178	1975	2152
Unigene019879	(TCT)7	CTGCCACTACCTCTTGCTCC	60.012	TGTCTGGTGTCTGTGAAGCC	59.872	241	0	240
Unigene019879	(TAA)6	GGCTTCACAGACACCAGACA	59.872	GCAAATCCCAACTCATGCTT	60.081	185	221	405
Unigene019909	(AG)6	GAGAAAGCGCTCCACTCTTG	60.277	TGTCTTCAGACATGGCTTGG	59.831	183	86	268
Unigene019913	(ATC)6	CCATGGTCCTGTGTGTTGTC	59.846	AAAGCATCGGATGTTCTTGG	60.074	209	1380	1588
Unigene019925	(GTG)6	CCTGATGGGCGTCTAGGATA	60.051	TGGGTGGCAAAACTATCACA	59.964	280	1534	1813
Unigene019942	(GGA)5	GCTCATTGGAACCCTGTGAT	59.934	CCTGTCACCACAACCCTTCT	60.002	238	439	676
Unigene019947	(TA)6	CCGAGGCAAAACATAGTGAA	58.771	CCATTTTTCTTCAATCTGGCA	60.06	217	2720	2936
Unigene019960	(TTA)5	TGTTTGGTAGGTCTGTCGCA	60.301	TGCTTCATTGTTTAGGCCTTC	59.352	238	2293	2530
Unigene019961	(GAA)6	ATGCTCGTCGACTTCGATCT	59.981	TCCGGCGATACATACTCCTC	60.059	269	511	779
Unigene019964	(TG)6	CACCTCCAGATTCTTGGGAA	60.042	GCCCACAAGACTAAGAGAATTCAA	60.963	143	223	365
Unigene019973	(ATT)8	GAGCTTGAGGGGATATGCTG	59.797	TGCGTTCACAAGTACAGCAAC	59.966	243	1445	1687
Unigene019977	(CAC)6	TCCCCAAGAAGAGGAAGGAT	60.008	ACCCAAGTATTGTTGGCGTC	59.859	133	637	769
Unigene019979	(TA)7	GAAACCTAGTTCGGCCTTCC	60.074	TCTTGTTGGCCTTTCTCCAT	59.67	178	3282	3459
Unigene019980	(CTC)5	TCCTCATTCTCCACTGTCCC	60.048	ATCGATCGTCTCCCTCACAG	60.223	176	28	203
Unigene019985	(AC)8	TGATCTCTGTCTCCTTCGCC	60.497	GAGCATCTCATCGGGGATTA	59.998	172	42	213
Unigene019987	(TTC)5	GGCTCATCATTGAGGTGGAT	59.893	GTGGAAATGTTGGGTTGGTC	60.073	169	276	444
Unigene019990	(GAT)5	CGACAGTCCCCTTATGGAAA	59.926	TGCTCTGTTCTGTGGCTTTG	60.175	235	1072	1306
Unigene019991	(AGA)5	GAGGGTTTTTGAAGCTTTGC	58.952	GGACGATGGATTGAAGGAGA	60.011	271	0	270
Unigene019995	(CAA)7	GCAGTTAAATGCTTCTGGGC	59.851	GCATAGTGTTTTAGGCCCCA	59.96	226	1493	1718
Unigene020010	(AAG)6	TAGGGTGACTCTCGGGAAGA	59.797	CCTACATCCGCCACCTCTTA	60.088	256	481	736
Unigene020016	(T)15ctttgtttatatctcgaatattcgatgaaaatcctatcttttttgaatctagtcctttgaatctctttgagaaatactgcg(A)11	CGGTGATCAGGTTTGGATTC	60.317	CGCGTCCAGAACATCTACAA	59.864	278	9	286
Unigene020020	(CTC)5	TCCAACTCGATCGTCTTCCT	59.803	GTACACGGGGTGACGAGTCT	60.033	230	21	250
Unigene020025	(GAT)5	TCAGCTTCAGCATCAGCTTC	59.425	ACCGGCCTATCAACAATCTG	59.955	273	1012	1284
Unigene020025	(ACC)5	CTCTGCCAAATAGGGGATCA	60.029	ACATGAGCAGCTGCAAACAC	60.064	270	1680	1949
Unigene020026	(A)11ggtcagatctgagcctcttgcctcttggttcctcagaaaatgatgaaggcaaagaaagaaagcaatgctatctaaggtccaaacttgaat(TG)7	ATTGCTGCAGCCTTTGATTC	60.361	AGCATGCGAGAGGACTTGAT	59.981	239	252	490
Unigene020029	(GT)6tgatttatttttatggttaggttttcttttattagtgcctggatcatgttatgtggatttgatttgatttgatttg(T)13	GTTGCACCTTGGTGGAGATT	59.973	AAATCCCCATCCCCAAATAA	60.199	201	12	212
Unigene020042	(GA)9	AAAACCTAATTTTCCTCTGAATTTTTC	59.739	AATGTTTTCAGCCATTTGCC	59.945	181	10	190
Unigene020057	(AAG)7	GGTATCCAAGAAGAAGCCCC	59.903	CTCATCCGAATCTCCCAAAA	60.006	235	253	487
Unigene020059	(GT)10	CCTCAGCAAACTTTCAGATCAA	59.494	TACAGCACTCCGTTCTGCAA	60.596	242	0	241
Unigene020060	(TC)9	TGCGATCTTCTGGTTGTTCA	60.39	ACAGCGAGCGAGAAAGAAAG	59.898	151	52	202
Unigene020069	(AGG)5	CTCGGAGATTTTGATCGGAG	59.767	TTCATCCACCGATTCTCCTC	60.011	217	132	348
Unigene020079	(GCT)7	GGAGAAACAGCTAGCCAACG	60.015	GAGAAAGAGAAGAAGAGCAGCA	58.227	162	571	732
Unigene020085	(GTT)7tctttttccttgttgtctttttcaatcacttgatgcatctgatggatttgc(T)12	GGAGAGGAAGATGTGTGAGGA	59.243	TCCTTTTCTCCAACTGCCAT	59.67	237	4	240
Unigene020086	(AC)6	TGGAAACAACCAATATGCAAAA	60.218	CAAAAGCTGATCATGAGAACG	58.515	234	2336	2569
Unigene020087	(AC)6	TGGAAACAACCAATATGCAAAA	60.218	CAAAAGCTGATCATGAGAACG	58.515	234	1896	2129
Unigene020089	(TCA)6	GGGAGAAGATTGATGGCAAA	60.014	CTCCTCCTCAGCATCTCCAC	59.945	100	677	776
Unigene020109	(GGA)5	CTTTGCAGACCATCACATCG	60.263	CTCACCGATCTCCAGTCCAT	60.072	214	890	1103
Unigene020119	(AGC)5	GTACCTCAGCTCGCTGATCC	59.981	TCTTTCTTAAGGGCAAGGGC	60.683	246	214	459
Unigene020124	(GA)6	GAGAGAAAGAGCACAAAGCTCA	59.008	ACAACACCGAGGAGAACACC	60.009	137	13	149
Unigene020126	(CAT)9	ATGTCGGCAAGAGAAAATGG	60.074	ATTTGCCGTTTGAACATCCT	59.434	237	1655	1891
Unigene020145	(AG)6	GGAGCCCCATCTTCTTCTCT	59.778	TGCTTCCCAAGAACCAAAAC	60.088	102	26	127
Unigene020145	(CAC)5	TAGTGGCTCAAATGGCAATG	59.688	GAGCCTGATTCGACTTGCTC	60.104	194	1117	1310
Unigene020150	(TA)8	TGAAGAGGTGCAAAATGCAG	59.988	GGTCTCTCAACAATCAAAACCC	59.848	278	1015	1292
Unigene020151	(TA)8	TGAAGAGGTGCAAAATGCAG	59.988	GGTCTCTCAACAATCAAAACCC	59.848	278	609	886
Unigene020156	(AGA)9	CATGCATGTTCAGAGCACCT	59.862	CGGCAACATAAGCAGCACTA	60.037	147	792	938
Unigene020160	(GAT)5	CCAAAATTGCCCTCAAGAAA	60.046	GGCGAACAATGCCAATAACT	59.967	114	223	336
Unigene020161	(A)10tgaagaaaaattaggg(A)10	CTTCGACGTCGTCAACGATA	59.864	GGGGGTGAGGGAGAACTAGA	60.447	246	124	369
Unigene020163	(GCC)7	CCTTGTGAAGCTCGGAGAAC	59.989	ACAGTGAGGAGGATGTTGGG	59.962	210	1918	2127
Unigene020228	(AG)9	TCACTACAATTCCCATTTGCC	59.815	AGAGAATTGCGTGGAAGGAA	59.813	178	28	205
Unigene020243	(CAA)5taacaataacaacaagaatggtggtaataa(TGG)7	AGCATGCAGAGTTATGGCCT	59.866	CCGGTGATCTTGTTGGACTT	59.966	241	464	704
Unigene020243	(CCG)5	AGACCAATGTCAATACCGGC	59.82	TACCCATTGTGTTGCACTGG	60.427	235	773	1007
Unigene020243	(CAC)5	TTGCCAATATACCTACCGCC	59.816	CGCCGGAGAAGAGATCATTA	60.309	213	862	1074
Unigene020244	(TGG)5	GGCCTTGATGAACTTGAGGA	60.195	TGTTCTGATTTCCATTGCCA	60.049	217	799	1015
Unigene020244	(TGG)6	AATGGAAATGGCAATGGAAA	60.132	CCGGTGATCTTGTTGGACTT	59.966	239	988	1226
Unigene020244	(CCG)5	ATCACCGGAGAAACACCAAC	59.827	CTCATTACATACGCCGGAGG	60.481	236	1219	1454
Unigene020244	(CAC)5	TTGCCAATATACCTACCGCC	59.816	CGCCGGAGAAGAGATCATTA	60.309	213	1384	1596
Unigene020273	(TTC)5	TGGAGAACTTGGGATTCCTG	60.042	CGGACTAAGACTCGCTACGG	60.03	192	1592	1783
Unigene020281	(CAG)5	TGCATCAACGCTTATAAGATGC	60.253	TATTCCGGATTCCGAAGTTG	59.894	164	9	172
Unigene020281	(ATT)8	TATGCCCACCCATAACACAA	59.664	GGGAAAGCCAAGAAAACTCA	59.288	156	3240	3395
Unigene020282	(ATT)8	TATGCCCACCCATAACACAA	59.664	GGGAAAGCCAAGAAAACTCA	59.288	156	3252	3407
Unigene020283	(ATT)8	TATGCCCACCCATAACACAA	59.664	GGGAAAGCCAAGAAAACTCA	59.288	156	3163	3318
Unigene020300	(TAC)5	GCTGTTCGAAAGCTACGCTC	60.3	GCGTCTTTGGGAAGACAGAG	59.989	232	13	244
Unigene020301	(TAC)5	GCTGTTCGAAAGCTACGCTC	60.3	GCGTCTTTGGGAAGACAGAG	59.989	232	13	244
Unigene020304	(AGC)7	GAAGGACATTGTTTGGGCAT	59.797	CCAAAGAATCCCGCTGTAGA	60.206	239	1775	2013
Unigene020305	(TCC)5	CACTACCAACCCCTTCCTCA	59.959	GGTGATCAGGAGGAATCCAA	59.862	253	438	690
Unigene020308	(CTC)5	ATCCCTTCCATTTTCCCAAC	59.996	TCGAAGAGGGCTTTGATGTC	60.34	269	26	294
Unigene020308	(T)11gtggtttgccgatttaatgt(TTA)7	GGTTGTGAGAGTGAATGGGG	60.363	CCACTGCCCTCAAACACAT	59.535	251	793	1043
Unigene020324	(AGA)6	TACCACCACCAGCAGAACAA	60.152	TCTCGTCTTCTTCCTTCCCA	59.92	148	1672	1819
Unigene020339	(GGAAGA)7	GATTCACAGCTGCAAGTCCA	59.992	CTCCTCCAAAACCCTTCTCC	60.045	221	19	239
Unigene020341	(GGAAGA)7	GATTCACAGCTGCAAGTCCA	59.992	CTCCTCCAAAACCCTTCTCC	60.045	221	19	239
Unigene020342	(GGAAGA)7	AGTCCAACTCATTTGGTGCC	59.973	TCTTCCGAAACCACGAAATC	60.051	269	33	301
Unigene020342	(AAG)6	GATTTCGTGGTTTCGGAAGA	60.051	TGTTGCCTTTGCTGTTCTTG	60.027	206	282	487
Unigene020348	(TC)6	AAAAAGCGAACTAAAAGAAAACC	57.438	TGACGAGCACTCAACGATTC	59.992	132	35	166
Unigene020358	(TGA)5	GGCAAAATGCTTCAGTTGGT	60.118	AAGGGGTTTTACTGTTGCCA	59.471	246	349	594
Unigene020360	(GTG)7	GAGTGTTGTGGGTGCTGTTG	60.203	GTCCTCGTCTCCACCATCAT	59.928	156	2223	2378
Unigene020361	(GTG)7	GAGTGTTGTGGGTGCTGTTG	60.203	GTCCTCGTCTCCACCATCAT	59.928	156	1645	1800
Unigene020364	(GAC)5	TACTAAAAGCGCGCACACAG	60.213	ATTCGCTTTCACATCCTTGG	60.074	277	487	763
Unigene020368	(TTC)5(ATC)5	GCATGGTGATCATGGTGTTC	59.776	TCCCCTTCCCCTTCTTCTTA	60.004	261	1413	1673
Unigene020369	(TTC)5	TCTGGGTCTGTGTGAGTGGA	60.293	TGCAACTGAAGATGACCAGG	59.831	154	1084	1237
Unigene020381	(AGA)7	TTCTAATGGTGCAAGGAGGG	60.066	ATCTTGCGCTCTTTGTGGAT	59.843	177	1003	1179
Unigene020385	(AT)6	AGATCAGCTCTTGTCAAGCTCA	59.381	ATGCAAAAATAGCCGTGTCC	59.967	216	111	326
Unigene020385	(TA)6	GGCACCAAATTAAGAGCTGC	59.851	AGGCTTCCAAACAGAGCAAA	59.993	140	381	520
Unigene020393	(AGG)5	TCGTCGTCAAACAGCTCAAC	60.032	TGCTGACTTCAAATCGTTGC	59.995	264	338	601
Unigene020397	(AC)7	TGACAATTCCCTTCCAGAGG	60.042	TGAGGGTTTCTCCTTTCCAA	59.641	134	585	718
Unigene020423	(TCC)5	GCAGCTTCACAACAAGGTCA	60.032	GAGCTGGCTGAGGATGATTC	59.917	184	2215	2398
Unigene020424	(TTCT)6	GTTGCTGTTGCTGATGCTGT	60.064	GCAGGGTATTGCACAACAAT	58.504	140	2085	2224
Unigene020430	(ATGT)7	TGCATTGCTTGGTAAGCATC	59.839	AACCAACCCTAATCTCGGTG	58.909	248	10	257
Unigene020443	(GAT)5	CACCCATTGTTGATGCTCTG	60.112	TCCCCATTTCTGTTCCTTCA	60.43	279	1051	1329
Unigene020459	(GCA)6	TTCGCCTTGCCTTTGATAAC	60.209	CCCAAGTGACAAACCATTCC	60.21	261	405	665
Unigene020460	(CTC)5	CGTCCTAGGGTTCCAGCTAC	58.815	ACTTCTCCAACATTCACGGC	60.119	265	56	320
Unigene020460	(GCA)5	TCAGCCATTTCCCTTGAGTC	60.195	CTGCAGTGGTTGTTGTTGCT	59.946	244	1854	2097
Unigene020460	(CAG)5	CAGCAGCACCTACAGAAGCA	60.347	CTGTTGCAAAGTGGGTTGTG	60.19	198	2062	2259
Unigene020462	(AC)6	ATTGGTCGGAATCTGGTGAC	59.786	CTGGCCATCCAAGGTTTAGA	60.066	175	80	254
Unigene020465	(AG)6	AACGAAATTTGGATGCTTGG	59.938	ATGCTTCAGTCGGGAACATC	60.081	161	42	202
Unigene020466	(AG)6	AACGAAATTTGGATGCTTGG	59.938	ATGCTTCAGTCGGGAACATC	60.081	161	42	202
Unigene020475	(GAA)5	CGCCCACTAGTTTCACCACT	60.171	AGGTTCTCCCCTTGCTCTTC	59.817	229	6	234
Unigene020488	(TCC)7	CACCTCCATCCACCACTTCT	59.962	CAACAATGCTTCCGTAGGGT	59.993	212	271	482
Unigene020508	(CTTT)5	GGCACAACATCCTTTCCAGT	59.973	GCATCATTCAAACACATAAACATAA	58.083	160	282	441
Unigene020515	(T)11cttaaaaaaag(A)10	AACAGGGGCTCTTACAAGGA	58.789	CAGCGAGTACCAGGGGATTA	60.088	163	47	209
Unigene020530	(CTT)7	TTACATCACCGACCACCCTT	60.232	CCTCCTCCTTTCCAATCTCC	60.008	140	25	164
Unigene020531	(TG)8	GCTGAAGGCAGTGAAAAAGG	59.993	CGGTGGGTAATAATCATGCC	60.038	251	802	1052
Unigene020560	(TA)9ataaaaaatatatag(A)12	TTGGGTATTGCCGTATTGGT	60.074	TGGGATTTGGGAAGACAGAG	60.042	230	471	700
Unigene020562	(ATC)7	TGCTGAGGAGAGGTCCAAGT	59.986	TTGAAGACCAGTTGTGCCAG	59.873	255	557	811
Unigene020562	(GTTTT)5	TCTCAGTCCTCAGAGCAGCA	60.005	CTCATCCTCCATGCATTCCT	60.034	157	3547	3703
Unigene020563	(GAG)5	CGTCCTCTGGAAGACCTCAC	59.835	CTGGTGGGTTTGTGTCACTG	60.039	133	488	620
Unigene020563	(TGA)6	AGTGGAGATGTATGTGGGGG	59.655	TGCTGGAGAATCCTGTGTGA	60.402	205	736	940
Unigene020564	(TGA)8	AGATCGGAAGAGCGGTGTAA	59.836	TTTCCCTGGATACACATCCC	59.605	210	6	215
Unigene020564	(TGA)5	TTGTGCCCAGGAGTTTATCC	59.933	CCAGTGTGGACAAAACGATG	60.001	207	2374	2580
Unigene020584	(GAG)6	CACATTTCCTCGTCGTCAGA	59.831	CTCCTCCTCGACCTCCTCTT	59.945	271	2	272
Unigene020584	(GGA)6	AAGAGGAGGTCGAGGAGGAG	59.945	GCTTCAGTTGTCTCCCAAGC	59.997	238	253	490
Unigene020590	(TGA)5	TGGGAAAAGGGGAAGAGAGT	60.045	TCCTCTCCATCATCTCCACC	60.008	118	32	149
Unigene020593	(CTA)6	TGTTGGTGGGTACCTTGTGA	59.848	CAAATTACAAGAAGAACAGCACAGA	59.875	160	681	840
Unigene020594	(TC)6	TCCCATATCCGTTTTCAAGG	59.756	TTCCCCGAGATAGAAGAGCA	59.91	151	19	169
Unigene020596	(TTG)5	TATGTGGTGCACTGGTGCTT	60.183	GGCCTAACAAGGATTTATCCAG	59.016	125	2115	2239
Unigene020601	(CA)6	CTCAATCCCAAGCCCTCATA	60.029	AAAACACCCCAAAAATGCAC	59.708	198	28	225
Unigene020602	(TA)8	GCAAGGAAGGTGGTGGAGTA	60.111	TCACAAAAACCTCCAAACCC	59.807	237	44	280
Unigene020602	(CAA)6cagcatcatcaacaaccaccacc(ACA)7	ACGCTTCCTTCTTGTGTCGT	59.914	TTCTCTTCTTCGGTGGAGGA	59.92	246	552	797
Unigene020602	(TGG)7g(GGA)5	CATCACATTGGCATGTCCTC	59.925	TTCATTAGATCATGGAAGTGAGTTTC	59.912	233	1817	2049
Unigene020606	(AC)7(TC)7ttccctactagctaagctaacttctctcttactcatggaaaagcacaa(CT)7	ATTTCACCAGGGTACCCCAT	60.306	CCAGTCGGTGATGCATGTAG	60.136	247	119	365
Unigene020606	(AT)8	CTACATGCATCACCGACTGG	60.136	CAGTTGTGAAGGAAGAAAGCTG	59.166	276	346	621
Unigene020613	(ACTAGC)6acacacgcgatgaacttctaactcaccctctccattaacattaggagcaagacgtgtttgggattgttctatcatgaccggggcgctctctctaatgtt(TTC)5	GTCTTGTCTGTCTTCCCCCA	60.088	GTCGGACAATCACTGTGGTG	60.005	242	218	459
Unigene020645	(TGA)6tgt(TGA)10	TGGGCAGACTCACACAGAAG	60.022	GTCCACTTCCCTTGCCAGTA	60.111	255	1000	1254
Unigene020652	(AC)9	TCACACACACACGCAGACAT	59.772	TATCTGTGTGTCCAGGCAGC	59.862	130	159	288
Unigene020656	(CAC)6	CTCATCAATTCCAAGCCACC	60.461	GTGTTGGTGGTGATGGTGAT	59.078	236	96	331
Unigene020661	(GCT)6	CCCACCCACATAAGAGGAGA	59.92	TTCAAGCAGCCAATCATCTG	59.948	208	227	434
Unigene020663	(TGG)5	TTGCTACTGATGATGTTGTTGG	58.701	TGCAAAAACGCTGCAATATC	59.848	133	21	153
Unigene020663	(TA)12	TGCAGCGTTTTTGCAGTTAG	60.191	CCAAACCACAACATATCCCA	59.097	143	139	281
Unigene020667	(TCT)18	AGCTCACAACACACTGCAGAA	59.682	CTTGGTGAGTGGAAGGTGGT	60.002	198	124	321
Unigene020675	(GATTCT)6	TTCTTTGTTGGGGAATTTGC	59.916	TTGGTCATCTCCCCTAATGC	59.894	175	401	575
Unigene020695	(AGA)5	TCCTCCTCCCTCTCCTTCTC	59.883	ACCGGTTGATACCAGAGCAC	59.997	247	177	423
Unigene020754	(TA)11	GCTTCCAAAACCCAGATTGA	60.051	AGCCTAGAGGCATTTCAGCA	60.118	241	177	417
Unigene020757	(TC)8	CAGCTGATGGTTTAGGGGAC	59.55	TTAACTTCCGGCCAATTCAG	60.067	168	27	194
Unigene020761	(CTC)5	CACTCTCCAAGCTCTCCCAC	59.986	GCAGTCATGGAGGTGGAGTT	60.12	217	132	348
Unigene020763	(GA)11	CGGCATTTCCTGCAAAGTAT	60.096	CATGGGAACAAGAAGCACCT	60.111	263	546	808
Unigene020763	(AC)6	CGGCATTTCCTGCAAAGTAT	60.096	CATGGGAACAAGAAGCACCT	60.111	263	546	808
Unigene020767	(TGA)5	CTGCTGCTCCTTCTCCTTTG	60.269	ACAATCCCTCCACCCTTTTC	60.169	211	181	391
Unigene020801	(CT)6	CCAAACAAACTCACTCCCTCA	60.133	GGAGGGAAGAAGGGTGAGAC	60.05	139	29	167
Unigene020803	(ACC)5	GAGGCTAACCAATGGCAAAA	60.074	TGCACACGCTCATTTTTCTC	59.995	260	1246	1505
Unigene020806	(AC)21	CTTCTGCAGACGGAGTGTGA	60.178	AAACGAACCAAAAACAAGCG	60.145	254	356	609
Unigene020809	(AAC)6	TGCTACTGCTGTGGACAAGG	60.049	ATTGTGTTTGCCTCCTCTGG	60.111	207	174	380
Unigene020817	(GA)6	AACAGTCTTAGCTGCCCGAA	60.015	CTCGCGAAGAAGCAGAAGAT	59.859	221	127	347
Unigene020817	(GAC)6	CCTCGACGATCTTCTGCTTC	60.096	CTCTCTCCAGCCCTAGCTCC	60.628	150	320	469
Unigene020826	(CAG)8	AGCTGACAGGAGACGGAAAA	59.989	ATATGGAGTCGACGTAGGCG	60.118	186	251	436
Unigene020829	(CT)6	AACCGGCTCATATTGGTGAG	59.955	TTAAAAATCTCCCTGTCGGC	59.158	128	1	128
Unigene020829	(A)10ggaaaaaaagaaatt(A)13	GCTCCCCCTCTCTCTCTCTC	59.643	CCCCTCTGTTTTACCCAACA	59.824	277	67	343
Unigene020849	(AC)6atacacatacacacat(AC)18cttgtctattcgtctcatcccgctggtttaggagcacttattggaggctcaggatat(A)10	TCGCCATTCTAACCGAACTC	60.214	AAAGGTTTTTGGTTTGTGGG	58.831	274	561	834
Unigene020858	(TA)7	TTTTTCGGATGGCTACATGC	60.971	TGACTAGCTGCCACCTCAAA	59.591	237	310	546
Unigene020906	(ATC)8	GTGGAAGCTCGAACCAAATC	59.676	TTTGAGGCATCACTTGCTGA	60.539	252	157	408
Unigene020917	(CAA)6ggagtatggaaaaccaagatgctgatcatcatcactttcatccctttcaacaagatcaatct(CAA)6	TCTCCTCCTTCTCCTCCTCC	59.883	GAGCAAAGCCTTCATCAAGTT	58.592	170	241	410
Unigene020917	(ATC)6	TCCTCTTCCTCCTCTCCCTC	59.883	ATGAACCAAGACCTCCAACG	59.966	224	439	662
Unigene020917	(AT)9	TTAAACGGCAAAGGACCAAC	59.975	CCAAATCCACACTCACAAACA	59.45	174	1335	1508
Unigene020934	(TTG)6	TCTTTGTCTTGGAAGAAGGCA	59.978	TCCATTATCCCCAATCCTCA	60.088	131	235	365
Unigene020939	(TCA)7	CTGTACACACTGTCGCCCAC	60.227	CGCCAGGCTTAGTACATGGT	60.154	279	487	765
Unigene020940	(TC)8	TCCCTGCCCTGACAAATATC	59.894	GTGAGGGAATGCAGCTTGTT	60.263	160	11	170
Unigene020947	(TC)10	TCTCTCTCTCAACACAGAACAACTC	59.238	GTAGAAAACCCGGATGCTCA	60.074	222	198	419
Unigene020961	(CT)6ttctctt(AC)10	GCAGTTCACTCCTCCGAGTC	59.993	CTGCAGAGCAAAAGGAAAGG	60.125	226	430	655
Unigene020987	(ACC)5	AAGAACCAGTCAAACGGTGG	60.005	TCATCAGGCTCCTTTCCATC	60.158	263	387	649
Unigene020988	(GTA)6	CAAAACTCCATTTCCCCAGA	59.903	GCTTGCTTCTTCTCTTTGCC	59.34	279	43	321
Unigene021010	(TA)10	AATCTGACAGCTATTGTGGATGT	57.762	CCTTCCAAACCACAAGATCAC	59.439	266	77	342
Unigene021014	(GAG)8	TACAACTCCAAGGGCCTGAC	60.111	TTCCTGTGGGTTAGTTTCATCA	59.471	141	139	279
Unigene021019	(AG)11	GCTTGCGGAATTTAATGCTC	59.822	AGTGAAAAAGTGAGCCGGAA	59.853	181	202	382
Unigene021025	(TGA)5	AAGGAAGGGGAGCACGTATT	59.962	GTTTGCCCAGCTCTTTTCTG	59.993	183	189	371
Unigene021044	(TGG)6	AAGGAACCATGCTGCTCACT	59.874	TCCAACAATGGTTGCAGAAA	60.088	244	722	965
Unigene021045	(AG)9	GAGTCTTGGAGTGTCGGAGC	59.993	GTCTGTGCTTCCCCACAAAT	59.973	222	193	414
Unigene021047	(TG)6	TCCTCTGCTCTTGCAACTCA	59.855	CGGATAGAGAGCTCCAGGTG	59.966	249	124	372
Unigene021047	(CA)16	TCCTCTGCTCTTGCAACTCA	59.855	CGGATAGAGAGCTCCAGGTG	59.966	249	124	372
Unigene021064	(GAG)6	GAGGACAAGGACTCGGACAG	59.835	CCTGGTCATTGTTGGCTCTC	60.656	178	280	457
Unigene021084	(AG)7gaagagagt(GA)9	TCTGCTCGACTTTGATGACG	60.136	TCAGTACAAAGGTTTGCAACAA	58.397	271	129	399
Unigene021090	(CT)9	GGCCGACTTCTTTACTGCTG	60.015	AATTGGAGGGGCTCTTGTTT	59.94	193	108	300
Unigene021105	(AC)6	AAGTGAGCTGAGCTTGAGCC	59.898	CCGAATGGGTAAAATATGGG	59.008	136	242	377
Unigene021106	(AT)12	TTGTGCCTTGAAATGGTTGA	60.088	TTCTCTCTCTTTGCATTGACATTC	59.898	251	54	304
Unigene021118	(CA)24	GAACGGAAAGAGAATCGCAG	59.955	TCCTGGTTGACAAAAGTGCT	58.342	194	185	378
Unigene021150	(TC)18	AACAGGGACTGCTGAAAGGA	59.844	GATGGAGGTCTCACTCTCGC	59.952	212	324	535
Unigene021153	(CAG)7	ACATGGCTGAGGCTAGGAGA	59.973	TTGGCAACATGGAGTTGGTA	59.964	198	260	457
Unigene021167	(AAAT)5	CTCCTTTTTGAGGCAGGGAT	60.569	TTTATGTTCTTGCAGGTTGCC	60.124	100	146	245
Unigene021172	(TA)11	AGTTGCAACCTTTGCTCCAT	59.74	GTGGGGGAGTGGATGTTG	59.722	145	106	250
Unigene021175	(TTA)5	TGGAATTTTGGCACACAAGA	60.088	CCTTGGCTCATCATCGATCT	60.181	231	133	363
Unigene021177	(ATA)7	TGAGCATTGCTGAACCAAAC	59.847	GCCGTTACAACTTGCACTGA	59.911	274	221	494
Unigene021192	(GAT)5	TGAAGAAGCCATGAAGACCC	60.195	TTCCATTACATGCCTCACCA	59.924	224	167	390
Unigene021204	(CAC)5	AGCAGGCAAACCTGAAGAAA	59.993	TTTGGCACATCCAACACAGT	60.008	160	88	247
Unigene021207	(CTC)8	GGTTCCATCTCCATCTCCAT	58.741	AGAAAAGAAGAGCGCACCAA	60.132	195	3	197
Unigene021221	(ATG)6	TGCAGAAGGAGATAGAAGCCA	60.103	GATTTGCAATGGCCAAAGAT	59.907	201	7	207
Unigene021225	(CATC)5	TTAAGGACCAAGACGGCAAG	60.241	CGATCTAGGGCAACTTGGAG	59.83	216	15	230
Unigene021226	(ATCC)5	CCATCTTGCTTCTCAAACCC	59.67	CGATCTAGGGCAACTTGGAG	59.83	147	43	189
Unigene021230	(CCAT)5	TTAAGGACCAAGACGGCAAG	60.241	CGATCTAGGGCAACTTGGAG	59.83	217	15	231
Unigene021234	(TC)9	TCAATCCACTTCTCATCGCA	60.353	CGAGAAGATCAACACCAGCA	59.984	271	33	303
Unigene021235	(TTGC)5	GTGCGAAACCTCGCTCTC	59.663	AGAGCTTCCAATCCCTCGAT	60.176	178	9	186
[truncated: 4,084 more rows]
